# Supplementary material for: Profiling human breast epithelial cells using single cell RNA sequencing identifies cell diversity
Source: Nat Commun. 2018 May 23;9:2028. doi: 10.1038/s41467-018-04334-1 (PMC5966421; doi:10.1038/s41467-018-04334-1)
Supplement: Supplementary file 4 — Supplementary Data 1 [file 41467_2018_4334_MOESM4_ESM.xlsx]

## Sheet: Supplementary Data 1
Supplementary Data 1. Reduction mammoplasty patients information
ID	Number Cells Sequenced	Ethnicity	Age	Parity	Menstrual status	Platform
Ind1	376	caucasion	37	unknown	n.a.	C1
Ind2	288	caucasion	35	unknown	n.a.	C1
Ind3	480	caucasion	20	unknown	n.a.	C1
Ind4	4116	caucasion	36	unknown	n.a.	10x
Ind5	6964	caucasion	22	nulliparous	She had a period on the day of surgery (3/18/2016) and her cycles are irregular (45 to 60 days)	10x
Ind6	6012	caucasion	17	nulliparous	Her last menstrual period was before surgery 6/18/2016, next menstrual period was 7/20/2016.	10x
Ind7	7552	caucasion	25	nulliparous	Since she was on Mirena IUD, we won't be able to get the date of her period.	10x
