# Supplementary material for: Profiling human breast epithelial cells using single cell RNA sequencing identifies cell diversity
Source: Nat Commun. 2018 May 23;9:2028. doi: 10.1038/s41467-018-04334-1 (PMC5966421; doi:10.1038/s41467-018-04334-1)
Supplement: Supplementary file 5 — Supplementary Data 2 [file 41467_2018_4334_MOESM5_ESM.xlsx]

## Sheet: Supplementary Data 2
Supplementary Data 2. Analysed genes list
Myoepithelial gene signature
Individual 4 marker genes
Individual 5 marker genes
Individual 6 marker genes
Individual 7 marker genes
Combined droplet-enabled scRNAseq data marker genes
Metabric Upregulated Gene List
Transcription Factor Consensus
Monocle Droplet Ordering Genes
Monocle Micro Ordering Genes
Myoepithelial gene signature
TAGLN
MYLK
ACTA2
TP63
ACTG2
ACTN1
VIM
CALD1
KRT5
MYL9
Individual 4 marker genes
	p_val	avg_diff	pct.1	pct.2	cluster	gene
LTF	0	1.67275	0.995	0.818	0	LTF
S100A8	3.31023982713635e-322	1.68432	0.982	0.591	0	S100A8
S100A9	1.13123e-301	1.36564	0.985	0.547	0	S100A9
RARRES1	1.24559e-298	1.24424	0.985	0.618	0	RARRES1
CHI3L1	1.32407e-266	1.59044	0.936	0.441	0	CHI3L1
PI3	9.58776e-266	0.820717	0.991	0.544	0	PI3
WFDC2	3.68358e-261	1.00839	0.999	0.87	0	WFDC2
LCN2	2.1242e-259	0.954341	0.995	0.585	0	LCN2
OVOS2	1.44373e-256	0.901346	0.981	0.512	0	OVOS2
SLPI	8.4274e-251	1.01792	0.989	0.498	0	SLPI
KYNU	1.28177e-241	1.06312	0.955	0.411	0	KYNU
SERPINB4	9.49078e-230	1.92814	0.818	0.311	0	SERPINB4
FBLN5	3.4619e-225	1.15929	0.931	0.353	0	FBLN5
NDRG2	9.84653e-215	0.88775	0.966	0.511	0	NDRG2
SLC25A37	2.37963e-195	0.79272	0.977	0.546	0	SLC25A37
PHLDA1	4.11746e-195	1.16661	0.912	0.482	0	PHLDA1
SERPINB7	5.12305e-193	1.31129	0.68	0.167	0	SERPINB7
CLU	5.02319e-181	1.33603	0.849	0.554	0	CLU
TNIP3	4.30243e-174	0.874535	0.669	0.166	0	TNIP3
AZGP1	4.63474e-172	0.815352	0.992	0.628	0	AZGP1
CA8	7.59919e-169	0.788698	0.772	0.265	0	CA8
CBR3	2.89677e-163	0.979745	0.811	0.356	0	CBR3
FABP7	8.99663e-159	1.68538	0.427	0.047	0	FABP7
AKR1C3	1.37109e-153	0.712104	0.97	0.616	0	AKR1C3
TTLL4	6.8984e-152	0.792479	0.791	0.304	0	TTLL4
OLFM4	3.70376e-151	1.24639	0.688	0.209	0	OLFM4
PROM1	3.72776e-151	0.75654	0.801	0.319	0	PROM1
SFRP1	2.29273e-149	0.749404	0.953	0.596	0	SFRP1
PLEKHS1	3.65743e-148	0.754475	0.668	0.206	0	PLEKHS1
NOXO1	1.22334e-145	0.656122	0.558	0.111	0	NOXO1
PIGR	1.02239e-144	0.726193	0.771	0.277	0	PIGR
CYBA	2.80101e-137	0.66781	0.958	0.639	0	CYBA
MGP	2.79707e-136	1.01183	0.86	0.404	0	MGP
TKT	3.15368e-136	0.52582	0.992	0.915	0	TKT
TSC22D1	7.81842e-135	0.710981	0.988	0.763	0	TSC22D1
ZG16B	2.71376e-132	1.02578	0.695	0.266	0	ZG16B
BBOX1	6.95867e-132	0.739702	0.588	0.143	0	BBOX1
HSD11B1	4.52687e-131	0.84192	0.577	0.14	0	HSD11B1
SLC34A2	5.40673e-122	0.629422	0.659	0.211	0	SLC34A2
TCN1	1.25972e-116	0.899999	0.474	0.109	0	TCN1
HSD17B2	4.45075e-112	0.565071	0.457	0.091	0	HSD17B2
SERPINB3	1.12079e-111	1.25863	0.537	0.143	0	SERPINB3
PTP4A3	3.65548e-106	0.529944	0.438	0.091	0	PTP4A3
AKR1C2	4.71769e-105	1.08207	0.738	0.325	0	AKR1C2
IDH2	1.34918e-101	0.60515	0.73	0.367	0	IDH2
HLA-DRA	5.53492e-100	0.71461	0.555	0.16	0	HLA-DRA
TNFAIP2	1.25111e-98	0.570418	0.882	0.496	0	TNFAIP2
KRT19	3.64294e-97	0.532282	0.912	0.535	0	KRT19
GLRX	2.20911e-95	0.592378	0.825	0.418	0	GLRX
AQP5	4.76684e-95	0.704511	0.408	0.097	0	AQP5
CSTB	5.08247e-95	0.450511	0.996	0.893	0	CSTB
SRD5A3	1.67615e-94	0.529784	0.623	0.223	0	SRD5A3
SAA2	2.22108e-90	0.399117	0.966	0.671	0	SAA2
FAH	1.92682e-89	0.66875	0.574	0.231	0	FAH
EHF	4.03111e-86	0.49478	0.749	0.355	0	EHF
CIRBP	4.89565e-86	0.493003	0.934	0.721	0	CIRBP
PLSCR1	5.15584e-86	0.516347	0.814	0.458	0	PLSCR1
LYPD3	5.47078e-86	0.588222	0.802	0.44	0	LYPD3
MIA	1.94979e-85	0.509132	0.453	0.122	0	MIA
VNN1	3.80142e-83	0.545456	0.666	0.283	0	VNN1
AKR1C1	2.80034e-79	0.762254	0.805	0.445	0	AKR1C1
C15orf48	4.03803e-79	0.60249	0.815	0.452	0	C15orf48
CYP1A1	3.7194e-78	0.850379	0.453	0.129	0	CYP1A1
NFKBIZ	1.06552e-77	0.548831	0.767	0.419	0	NFKBIZ
ST3GAL4	4.60878e-76	0.490059	0.518	0.192	0	ST3GAL4
BTG1	2.08935e-74	0.632396	0.969	0.822	0	BTG1
TPT1-AS1	4.57348e-74	0.442813	0.726	0.354	0	TPT1-AS1
SLC39A8	9.77697e-74	0.471341	0.578	0.225	0	SLC39A8
SPX	1.31073e-72	0.354094	0.266	0.038	0	SPX
LYN	1.5199e-72	0.463642	0.688	0.36	0	LYN
TMEM45A	2.76041e-72	0.434527	0.431	0.127	0	TMEM45A
C9orf16	1.38516e-71	0.477703	0.875	0.591	0	C9orf16
PDE4B	2.62347e-71	0.489748	0.745	0.39	0	PDE4B
SDCBP	5.98657e-70	0.437291	0.958	0.79	0	SDCBP
TRPS1	1.63671e-68	0.45228	0.583	0.25	0	TRPS1
NCCRP1	6.83461e-68	0.445045	0.437	0.132	0	NCCRP1
RHOV	2.22678e-66	0.467297	0.647	0.301	0	RHOV
CYP24A1	6.59558e-66	0.475287	0.692	0.341	0	CYP24A1
CHPT1	3.00164e-65	0.460013	0.643	0.332	0	CHPT1
PGD	7.69086e-65	0.434427	0.769	0.446	0	PGD
TMEM165	1.03483e-64	0.436788	0.936	0.788	0	TMEM165
PDZK1IP1	5.26166e-64	0.340374	0.866	0.547	0	PDZK1IP1
IL4I1	5.79275e-64	0.36652	0.281	0.059	0	IL4I1
LMO4	8.49363e-64	0.45991	0.718	0.4	0	LMO4
GLUL	8.89355e-64	0.524334	0.788	0.491	0	GLUL
SORBS2	2.36168e-63	0.369114	0.411	0.123	0	SORBS2
ALDH1A3	2.29999e-61	0.410822	0.75	0.414	0	ALDH1A3
SELENBP1	6.53782e-60	0.366738	0.391	0.118	0	SELENBP1
PRDX5	5.32522e-59	0.34799	0.981	0.867	0	PRDX5
BPGM	1.22912e-58	0.482325	0.583	0.278	0	BPGM
CEBPB	4.78163e-57	0.360858	0.988	0.912	0	CEBPB
ALPL	6.81437e-57	0.344246	0.32	0.079	0	ALPL
DRAM2	3.06352e-55	0.393832	0.685	0.381	0	DRAM2
CAT	5.73007e-55	0.360288	0.578	0.266	0	CAT
ASS1	8.87745e-55	0.33634	0.754	0.436	0	ASS1
SMARCA2	1.67579e-54	0.337427	0.398	0.131	0	SMARCA2
RGS10	2.06898e-54	0.409593	0.645	0.339	0	RGS10
C2orf82	4.3546e-54	0.314076	0.472	0.189	0	C2orf82
S100A7	2.10601e-53	0.882084	0.455	0.175	0	S100A7
ETHE1	4.61077e-53	0.365364	0.733	0.427	0	ETHE1
RCAN1	5.30758e-53	0.449044	0.735	0.422	0	RCAN1
GSTK1	1.9914e-52	0.45274	0.677	0.386	0	GSTK1
SMPDL3A	1.1273e-51	0.333644	0.36	0.113	0	SMPDL3A
SLC5A6	3.47274e-51	0.368956	0.535	0.252	0	SLC5A6
C21orf91	5.08245e-51	0.31759	0.396	0.135	0	C21orf91
RAB24	7.51016e-51	0.354085	0.456	0.18	0	RAB24
CENPW	2.32972e-50	0.490152	0.288	0.098	0	CENPW
HMGA1	8.91362e-50	0.253872	0.931	0.726	0	HMGA1
PRELID1	1.11356e-49	0.32626	0.972	0.871	0	PRELID1
RNF130	4.008e-49	0.359722	0.52	0.241	0	RNF130
CHI3L2	4.51383e-49	0.641167	0.649	0.387	0	CHI3L2
GBP2	4.86946e-49	0.349957	0.886	0.64	0	GBP2
CD74	7.42861e-49	0.513412	0.847	0.646	0	CD74
CYP7B1	5.45256e-48	0.331213	0.376	0.129	0	CYP7B1
DENND2D	1.90688e-47	0.361453	0.556	0.268	0	DENND2D
CCL28	2.50862e-46	0.420467	0.513	0.233	0	CCL28
CYB5R2	3.44757e-46	0.350238	0.444	0.183	0	CYB5R2
SLC5A1	1.40154e-45	0.305363	0.36	0.122	0	SLC5A1
VNN3	4.27242e-45	0.320663	0.391	0.145	0	VNN3
EPS8	6.96106e-45	0.370285	0.651	0.371	0	EPS8
FOS	1.8008e-44	0.388913	0.855	0.609	0	FOS
ODF3B	3.22214e-44	0.303715	0.499	0.228	0	ODF3B
GLTSCR2	1.11066e-43	0.339442	0.902	0.712	0	GLTSCR2
HLA-DRB1	1.15276e-43	0.380796	0.379	0.143	0	HLA-DRB1
SQRDL	1.24101e-43	0.344027	0.829	0.577	0	SQRDL
CYP27A1	2.01471e-43	0.347184	0.805	0.54	0	CYP27A1
ERRFI1	4.14139e-43	0.44921	0.682	0.425	0	ERRFI1
SLC12A2	2.2039e-42	0.371998	0.517	0.252	0	SLC12A2
C3	5.81637e-42	0.297719	0.506	0.241	0	C3
EVA1C	7.14263e-42	0.372538	0.646	0.391	0	EVA1C
ARFGAP3	1.80651e-41	0.296455	0.609	0.331	0	ARFGAP3
ETFB	2.75085e-41	0.35719	0.596	0.337	0	ETFB
REL	4.11608e-41	0.346099	0.463	0.214	0	REL
CXCL5	5.09513e-41	0.463779	0.403	0.162	0	CXCL5
NDRG1	1.04086e-40	0.331717	0.478	0.221	0	NDRG1
TTC9	1.29223e-40	0.304368	0.421	0.176	0	TTC9
ZC3H12A	4.26058e-40	0.312389	0.726	0.454	0	ZC3H12A
ARRDC3	2.41848e-39	0.334586	0.51	0.254	0	ARRDC3
SERPINE2	1.77647e-38	0.566298	0.429	0.198	0	SERPINE2
FDPS	2.26118e-38	0.330608	0.847	0.623	0	FDPS
TLR2	2.85067e-37	0.296755	0.506	0.253	0	TLR2
FIBIN	3.49989e-37	0.297171	0.275	0.087	0	FIBIN
TPD52L1	4.34608e-37	0.324589	0.731	0.48	0	TPD52L1
MPV17L	4.48894e-36	0.268594	0.3	0.106	0	MPV17L
IL34	2.6073e-35	0.335849	0.421	0.194	0	IL34
CYP1B1	3.94021e-35	0.356228	0.609	0.352	0	CYP1B1
PLPP2	4.05312e-35	0.294518	0.833	0.615	0	PLPP2
CCL20	3.18899e-34	0.449501	0.259	0.081	0	CCL20
DBI	3.10857e-33	0.337902	0.901	0.761	0	DBI
PPP1CB	6.57078e-33	0.300716	0.687	0.453	0	PPP1CB
ATP5G2	1.9597e-32	0.258094	0.931	0.787	0	ATP5G2
CTSC	4.79754e-32	0.251513	0.706	0.461	0	CTSC
GCHFR	1.38583e-31	0.304707	0.365	0.16	0	GCHFR
DDIT4	1.62674e-31	0.308528	0.738	0.503	0	DDIT4
SESTD1	1.9796e-31	0.25533	0.574	0.332	0	SESTD1
CLLU1OS	2.21419e-31	0.252088	0.256	0.085	0	CLLU1OS
GSTM3	6.59407e-30	0.402498	0.498	0.366	0	GSTM3
CITED2	1.09831e-29	0.34722	0.522	0.306	0	CITED2
LINC01235	1.53694e-29	0.250023	0.293	0.112	0	LINC01235
DAAM1	4.33491e-29	0.263986	0.429	0.216	0	DAAM1
SF3B3	2.35586e-28	0.317942	0.402	0.215	0	SF3B3
CMTM6	3.79683e-28	0.265659	0.727	0.514	0	CMTM6
ECHDC1	6.0303e-28	0.255264	0.631	0.408	0	ECHDC1
NCK1	1.44344e-27	0.251861	0.577	0.35	0	NCK1
LY6E	1.72482e-25	0.268421	0.843	0.673	0	LY6E
PLA2G16	2.07486e-25	0.299027	0.54	0.343	0	PLA2G16
SDCBP2	2.95271e-25	0.450402	0.531	0.336	0	SDCBP2
KRT15	1.15814e-24	0.335732	0.374	0.186	0	KRT15
FDFT1	1.20057e-24	0.2695	0.811	0.641	0	FDFT1
SEPP1	1.05012e-23	0.264838	0.532	0.331	0	SEPP1
RBPMS	1.74696e-21	0.25621	0.615	0.427	0	RBPMS
WTAP	4.4628e-18	0.253796	0.833	0.696	0	WTAP
C10orf10	1.13955e-16	0.252755	0.528	0.354	0	C10orf10
AARD	1.25785e-15	0.255488	0.35	0.202	0	AARD
LTF1	8.41643e-270	0.798957	0.988	0.822	1	LTF
RARRES11	1.49752e-211	1.03859	0.968	0.628	1	RARRES1
OVOS21	5.21771e-205	1.05468	0.96	0.524	1	OVOS2
SLPI1	3.01235e-186	0.788365	0.969	0.511	1	SLPI
PI31	1.43745e-183	0.749121	0.96	0.558	1	PI3
WFDC21	8.21553e-174	0.805219	0.988	0.874	1	WFDC2
AKR1C31	1.90445e-170	0.844432	0.975	0.622	1	AKR1C3
LCN21	2.69362e-169	0.895151	0.968	0.597	1	LCN2
S100A91	5.29696e-156	0.8964	0.956	0.561	1	S100A9
SAA21	2.58476e-147	1.40787	0.956	0.678	1	SAA2
MMP7	1.44183e-144	0.791797	0.923	0.508	1	MMP7
BTG11	5.44235e-140	0.902282	0.973	0.824	1	BTG1
PDZK1IP11	2.93018e-118	0.744273	0.92	0.542	1	PDZK1IP1
AZGP11	1.24085e-112	0.433044	0.971	0.639	1	AZGP1
CYP24A11	5.16448e-109	0.804462	0.765	0.333	1	CYP24A1
S100A81	9.71153e-109	0.846796	0.92	0.611	1	S100A8
SLC25A371	1.64962e-98	0.579169	0.928	0.563	1	SLC25A37
FBLN51	4.83217e-94	0.659713	0.805	0.389	1	FBLN5
NDRG21	1.79243e-92	0.505716	0.91	0.531	1	NDRG2
PHLDA11	1.23541e-88	0.640247	0.869	0.499	1	PHLDA1
TKT1	8.48272e-88	0.453062	0.993	0.917	1	TKT
CARHSP1	3.58221e-87	0.441912	0.969	0.768	1	CARHSP1
SLC39A81	7.05817e-82	0.71597	0.59	0.229	1	SLC39A8
PROM11	5.69451e-74	0.446716	0.724	0.343	1	PROM1
KRT191	1.54392e-71	0.306045	0.879	0.548	1	KRT19
SAA1	5.98582e-71	0.803783	0.997	0.885	1	SAA1
CLDN3	1.02724e-70	0.496364	0.774	0.403	1	CLDN3
TPD52L11	1.99579e-70	0.488456	0.798	0.471	1	TPD52L1
CYBA1	2.09158e-66	0.392598	0.928	0.651	1	CYBA
APP	1.42115e-64	0.423151	0.945	0.82	1	APP
SFRP11	5.14305e-64	0.424522	0.907	0.611	1	SFRP1
CSTB1	1.76316e-62	0.315105	0.982	0.897	1	CSTB
AKR1C11	6.68539e-62	0.611988	0.795	0.454	1	AKR1C1
GLTSCR21	2.11884e-61	0.425231	0.907	0.714	1	GLTSCR2
ANKRD36C	4.93754e-61	0.395186	0.76	0.413	1	ANKRD36C
EHF1	4.92972e-60	0.387971	0.715	0.369	1	EHF
NEURL3	1.32706e-59	0.456045	0.58	0.247	1	NEURL3
CD14	3.34622e-59	0.483219	0.336	0.091	1	CD14
AARD1	4.3936e-58	0.508107	0.479	0.178	1	AARD
ELF3	4.81772e-58	0.440081	0.909	0.651	1	ELF3
PIGR1	2.97703e-57	0.42006	0.647	0.311	1	PIGR
SLC12A21	3.09293e-53	0.434067	0.55	0.25	1	SLC12A2
PRELID11	1.16251e-50	0.355843	0.976	0.872	1	PRELID1
ALDH1A31	5.20519e-50	0.412475	0.737	0.423	1	ALDH1A3
MBOAT2	5.73293e-50	0.306239	0.347	0.1	1	MBOAT2
RCAN11	3.33394e-48	0.482936	0.726	0.429	1	RCAN1
SLC34A21	3.45599e-47	0.381386	0.538	0.244	1	SLC34A2
GLRX1	5.09565e-47	0.396341	0.745	0.441	1	GLRX
HIST1H1C	7.9658e-47	0.540898	0.824	0.621	1	HIST1H1C
ELF5	2.39485e-46	0.307962	0.351	0.109	1	ELF5
S100A1	5.79588e-46	0.351782	0.404	0.145	1	S100A1
C31	4.28524e-45	0.354311	0.528	0.241	1	C3
PRSS22	1.10072e-42	0.342849	0.609	0.318	1	PRSS22
LYPD31	3.31577e-42	0.393535	0.742	0.458	1	LYPD3
C2orf821	1.57975e-41	0.323251	0.46	0.196	1	C2orf82
FDPS1	2.67885e-40	0.363879	0.858	0.624	1	FDPS
PLEKHS11	4.15871e-40	0.297947	0.51	0.246	1	PLEKHS1
HMGA11	4.36236e-40	0.312262	0.922	0.731	1	HMGA1
LINC012351	6.96009e-40	0.332928	0.327	0.108	1	LINC01235
TPT1-AS11	4.56489e-39	0.277985	0.653	0.376	1	TPT1-AS1
FOS1	5.05613e-38	0.368913	0.848	0.614	1	FOS
ZG16B1	1.31511e-37	0.366349	0.566	0.299	1	ZG16B
TTLL41	4.717e-37	0.32433	0.619	0.347	1	TTLL4
BAMBI	5.5308e-37	0.342198	0.344	0.127	1	BAMBI
S100A71	1.6808e-36	0.964265	0.417	0.188	1	S100A7
AQP51	3.4457e-36	0.277066	0.323	0.12	1	AQP5
DBI1	5.07402e-36	0.361043	0.904	0.763	1	DBI
CYP1B11	1.8321e-35	0.366786	0.618	0.355	1	CYP1B1
CYYR1	7.78206e-35	0.286057	0.317	0.115	1	CYYR1
LUCAT1	8.96418e-35	0.315841	0.471	0.225	1	LUCAT1
CLLU1OS1	1.67875e-34	0.281573	0.271	0.085	1	CLLU1OS
ATP1A1	5.5691e-34	0.30666	0.904	0.735	1	ATP1A1
NFKBIZ1	5.76038e-34	0.28139	0.699	0.438	1	NFKBIZ
ECHDC11	8.73606e-34	0.323295	0.64	0.41	1	ECHDC1
FXYD3	9.65805e-34	0.37261	0.76	0.527	1	FXYD3
CXCL51	3.59682e-33	0.511099	0.391	0.169	1	CXCL5
ERRFI11	4.82115e-33	0.380084	0.678	0.43	1	ERRFI1
AKR1C21	1.98197e-32	0.352941	0.611	0.358	1	AKR1C2
PLSCR11	2.01986e-31	0.281407	0.729	0.481	1	PLSCR1
CMPK1	2.19347e-30	0.31709	0.795	0.594	1	CMPK1
TNFAIP21	5.39918e-30	0.357797	0.757	0.528	1	TNFAIP2
ARRDC31	5.65475e-30	0.264119	0.496	0.261	1	ARRDC3
RHOV1	6.6646e-30	0.260016	0.563	0.324	1	RHOV
MGP1	7.60731e-30	0.454817	0.69	0.446	1	MGP
NUB1	2.16151e-29	0.358596	0.485	0.348	1	NUB1
CTSB	2.26922e-28	0.344129	0.773	0.577	1	CTSB
LXN	3.60833e-28	0.262349	0.305	0.121	1	LXN
QDPR	6.43738e-28	0.275899	0.475	0.25	1	QDPR
ASS11	8.29592e-28	0.286475	0.686	0.456	1	ASS1
TRPS11	1.15342e-27	0.261577	0.5	0.272	1	TRPS1
DRAM21	1.15649e-27	0.269694	0.631	0.398	1	DRAM2
TLR21	1.25023e-27	0.28142	0.482	0.262	1	TLR2
GCHFR1	1.52771e-27	0.270504	0.364	0.164	1	GCHFR
CYP1A11	2.28572e-27	0.477609	0.353	0.155	1	CYP1A1
CYP7B11	5.49663e-27	0.254935	0.333	0.142	1	CYP7B1
NDRG11	1.82738e-24	0.274736	0.437	0.234	1	NDRG1
OLFM41	2.08001e-24	0.507919	0.472	0.261	1	OLFM4
CAT1	4.04482e-24	0.274385	0.491	0.289	1	CAT
NCOA7	8.39517e-22	0.306586	0.634	0.43	1	NCOA7
WTAP1	1.08897e-19	0.292128	0.829	0.699	1	WTAP
SERPINB31	3.15708e-18	0.452653	0.354	0.187	1	SERPINB3
ATP6V1B2	1.77573e-17	0.254081	0.562	0.375	1	ATP6V1B2
HSD11B11	2.56671e-13	0.255889	0.336	0.196	1	HSD11B1
CLDN4	5.20098e-205	1.16788	0.986	0.663	2	CLDN4
SMS	3.43606e-164	0.841884	0.879	0.611	2	SMS
KRT23	2.50461e-157	1.52733	0.798	0.319	2	KRT23
YWHAH1	7.67807e-156	0.850696	0.827	0.53	2	YWHAH
ANXA12	2.42602e-151	1.26972	0.995	0.861	2	ANXA1
HMGA12	2.64438e-150	0.864895	0.962	0.731	2	HMGA1
MMP71	1.89701e-132	1.42065	0.92	0.523	2	MMP7
CD24	3.24063e-132	0.809788	0.97	0.562	2	CD24
EPCAM	7.1675e-129	0.720418	0.921	0.607	2	EPCAM
ANKRD36C1	1.03963e-120	0.82357	0.845	0.411	2	ANKRD36C
SLPI2	1.71331e-110	0.513071	0.964	0.527	2	SLPI
KRT18	6.94033e-101	0.694883	0.946	0.661	2	KRT18
CLDN7	2.59317e-99	0.649318	0.938	0.634	2	CLDN7
ALDH1A32	1.42093e-95	0.809622	0.82	0.42	2	ALDH1A3
PI32	1.32425e-94	1.0017	0.929	0.577	2	PI3
ANXA31	6.1263e-94	0.687057	0.809	0.395	2	ANXA3
SLC9A3R2	2.16343e-93	0.64041	0.545	0.189	2	SLC9A3R2
CCL281	4.56842e-90	0.834118	0.623	0.229	2	CCL28
KRT192	7.04469e-90	0.921942	0.886	0.558	2	KRT19
ACTG1	3.49675e-81	0.652973	0.988	0.922	2	ACTG1
SDCBP21	1.06622e-80	0.813404	0.689	0.32	2	SDCBP2
RCAN12	1.24646e-80	0.767128	0.798	0.427	2	RCAN1
COTL11	1.77455e-80	0.635431	0.671	0.292	2	COTL1
CA2	4.05586e-77	0.845111	0.55	0.22	2	CA2
TM4SF1	1.08215e-75	0.469864	0.995	0.934	2	TM4SF1
CLDN31	6.7776e-74	0.633106	0.786	0.414	2	CLDN3
PRSS8	3.56709e-73	0.555645	0.823	0.537	2	PRSS8
TPT1-AS12	2.44695e-69	0.588107	0.725	0.373	2	TPT1-AS1
EMP1	1.70267e-65	0.57188	0.562	0.233	2	EMP1
KRT6B1	1.3822e-63	0.761718	0.839	0.6	2	KRT6B
KLK5	1.43422e-63	0.435399	0.288	0.052	2	KLK5
CXCL16	1.63884e-63	0.49755	0.829	0.561	2	CXCL16
NDRG22	2.52542e-62	0.635633	0.873	0.55	2	NDRG2
S100A102	2.53282e-62	0.534716	0.959	0.836	2	S100A10
NEURL31	2.13563e-60	0.59246	0.58	0.258	2	NEURL3
BIRC31	6.97728e-57	0.64955	0.761	0.486	2	BIRC3
ATP6V1B21	2.89077e-55	0.58934	0.62	0.372	2	ATP6V1B2
OVOS22	8.68116e-55	0.345621	0.875	0.553	2	OVOS2
CNN31	3.96999e-53	0.4629	0.909	0.73	2	CNN3
KRT7	1.03657e-52	0.509764	0.973	0.91	2	KRT7
EDN1	1.33843e-52	0.756352	0.432	0.162	2	EDN1
C5orf46	1.44096e-52	0.410693	0.291	0.065	2	C5orf46
GLIPR11	3.31998e-52	0.519723	0.52	0.208	2	GLIPR1
KRT151	2.84216e-50	0.631504	0.468	0.18	2	KRT15
PDZK1IP12	4.3729e-50	0.521129	0.861	0.564	2	PDZK1IP1
DAPP1	2.61554e-49	0.414552	0.384	0.137	2	DAPP1
PRSS221	1.56958e-47	0.499647	0.621	0.326	2	PRSS22
ISG201	2.81839e-47	0.570173	0.541	0.261	2	ISG20
ELF31	1.13395e-46	0.505266	0.88	0.665	2	ELF3
SPTSSA	4.1781e-44	0.492517	0.838	0.625	2	SPTSSA
LRRFIP2	1.65641e-43	0.447482	0.655	0.423	2	LRRFIP2
HSPA1B1	1.98411e-43	0.714756	0.554	0.383	2	HSPA1B
KRT16	2.55491e-43	0.513831	0.373	0.126	2	KRT16
REEP3	6.35883e-43	0.431273	0.557	0.288	2	REEP3
RHOC1	3.3594e-42	0.404609	0.891	0.756	2	RHOC
LURAP1L	3.42565e-42	0.474829	0.518	0.237	2	LURAP1L
CARHSP11	5.78955e-41	0.379829	0.927	0.781	2	CARHSP1
LINC01198	6.31763e-40	0.358647	0.32	0.098	2	LINC01198
TPM42	4.24805e-39	0.454282	0.862	0.667	2	TPM4
RAB11FIP1	1.12063e-38	0.45074	0.479	0.208	2	RAB11FIP1
AKR1C32	1.55591e-38	0.310873	0.893	0.647	2	AKR1C3
GPAT3	2.58574e-38	0.305528	0.262	0.064	2	GPAT3
TNFRSF12A2	3.3941e-38	0.387952	0.914	0.727	2	TNFRSF12A
CDCP1	1.1674e-37	0.38958	0.468	0.235	2	CDCP1
KLF5	2.71745e-37	0.389658	0.445	0.208	2	KLF5
KRT8	3.04071e-37	0.39436	0.854	0.68	2	KRT8
IQCG	3.15035e-37	0.360456	0.334	0.133	2	IQCG
LMNA	9.21118e-37	0.36158	0.927	0.827	2	LMNA
SLC25A372	2.82867e-36	0.261195	0.854	0.588	2	SLC25A37
MYO5B	1.05362e-35	0.299741	0.332	0.107	2	MYO5B
HEBP2	1.19743e-35	0.381085	0.688	0.475	2	HEBP2
C2orf822	2.01831e-35	0.379344	0.452	0.207	2	C2orf82
EHF2	4.04507e-35	0.379425	0.67	0.388	2	EHF
LRRFIP11	7.93158e-35	0.38565	0.67	0.425	2	LRRFIP1
HSPA1A1	1.12825e-34	0.85067	0.684	0.552	2	HSPA1A
SESTD11	9.90309e-34	0.367927	0.586	0.343	2	SESTD1
LGALS3	3.68953e-33	0.282241	0.977	0.9	2	LGALS3
SLC5A11	3.18259e-32	0.319927	0.348	0.136	2	SLC5A1
ZFAS1	6.91042e-32	0.358681	0.902	0.759	2	ZFAS1
TPD52L12	1.39835e-31	0.342149	0.75	0.49	2	TPD52L1
CTSV	4.1133e-31	0.373565	0.266	0.088	2	CTSV
LINC001522	1.18445e-30	0.388227	0.65	0.387	2	LINC00152
NFKBIZ2	1.49262e-30	0.378318	0.7	0.447	2	NFKBIZ
S100A161	4.20569e-30	0.353495	0.92	0.804	2	S100A16
BIK	1.08908e-29	0.299793	0.346	0.136	2	BIK
PHGDH	1.75712e-29	0.36431	0.577	0.333	2	PHGDH
WFDC3	4.85026e-29	0.266984	0.27	0.09	2	WFDC3
GIPC1	5.99359e-29	0.329113	0.55	0.351	2	GIPC1
VNN11	9.36666e-29	0.348656	0.573	0.317	2	VNN1
CMPK11	3.79347e-28	0.343752	0.759	0.607	2	CMPK1
PDLIM5	4.02347e-28	0.308105	0.411	0.227	2	PDLIM5
S100A11	4.787e-28	0.328519	0.373	0.159	2	S100A1
RTN3	9.36576e-28	0.311973	0.727	0.497	2	RTN3
RGCC	1.08341e-27	0.417188	0.384	0.175	2	RGCC
CD47	1.14595e-27	0.313999	0.87	0.689	2	CD47
PLAUR2	1.50416e-27	0.381981	0.684	0.447	2	PLAUR
C20orf24	2.40349e-27	0.327551	0.761	0.584	2	C20orf24
PLIN3	3.79656e-27	0.332311	0.638	0.457	2	PLIN3
FAM3B	3.93194e-27	0.30148	0.282	0.11	2	FAM3B
GABRP	2.05072e-26	0.301	0.271	0.104	2	GABRP
ANXA11	2.91508e-26	0.315707	0.675	0.482	2	ANXA11
BSPRY	7.58108e-26	0.269146	0.343	0.142	2	BSPRY
CBLC	1.19322e-25	0.273552	0.346	0.152	2	CBLC
FAM3C	7.59976e-25	0.327975	0.741	0.62	2	FAM3C
C15orf62	7.78649e-25	0.252885	0.302	0.118	2	C15orf62
DUSP141	1.12343e-24	0.363195	0.439	0.233	2	DUSP14
PVRL4	1.59181e-24	0.285018	0.379	0.186	2	PVRL4
LYPD32	2.38108e-24	0.291245	0.709	0.473	2	LYPD3
EZR1	3.11113e-24	0.333838	0.605	0.404	2	EZR
CAPN22	4.42775e-24	0.347527	0.754	0.575	2	CAPN2
SDC4	8.20973e-24	0.352158	0.757	0.562	2	SDC4
RAB11A	6.22349e-23	0.292782	0.698	0.503	2	RAB11A
CMTM8	9.1136e-23	0.251147	0.402	0.205	2	CMTM8
CLTB	1.23395e-22	0.311554	0.791	0.627	2	CLTB
KLF6	1.93199e-22	0.383667	0.593	0.427	2	KLF6
MFGE8	3.0334e-22	0.314067	0.72	0.522	2	MFGE8
INSIG1	3.2423e-22	0.351069	0.475	0.273	2	INSIG1
DSC2	4.30755e-22	0.267992	0.38	0.185	2	DSC2
SLC20A2	4.76007e-22	0.264365	0.302	0.127	2	SLC20A2
KCNN4	5.67081e-22	0.280082	0.521	0.303	2	KCNN4
CDC42EP1	6.69162e-22	0.313042	0.559	0.361	2	CDC42EP1
BID	1.48645e-21	0.279224	0.671	0.458	2	BID
EIF4EBP1	1.92856e-21	0.33549	0.764	0.602	2	EIF4EBP1
ANKRD36B	2.91095e-21	0.255149	0.302	0.133	2	ANKRD36B
RAB9A	6.84827e-21	0.282061	0.559	0.399	2	RAB9A
WDR1	7.06357e-21	0.284752	0.716	0.529	2	WDR1
HMOX2	1.00462e-20	0.279571	0.434	0.255	2	HMOX2
PLPP21	1.27233e-20	0.27098	0.804	0.631	2	PLPP2
CALM11	2.10543e-20	0.323611	0.773	0.625	2	CALM1
SLC43A3	6.58845e-20	0.299904	0.646	0.462	2	SLC43A3
CKB	6.59989e-20	0.296784	0.371	0.185	2	CKB
STX12	1.12833e-19	0.261541	0.429	0.277	2	STX12
ATF3	1.13946e-19	0.289517	0.355	0.21	2	ATF3
QDPR1	1.14551e-19	0.28031	0.454	0.261	2	QDPR
COL6A2	1.62367e-19	0.28988	0.432	0.246	2	COL6A2
MYO6	3.25502e-19	0.260991	0.6	0.39	2	MYO6
JUP	3.48107e-19	0.270232	0.459	0.282	2	JUP
ARRDC1	6.7646e-19	0.255421	0.452	0.261	2	ARRDC1
CHD2	7.8458e-19	0.262774	0.327	0.171	2	CHD2
PLSCR12	1.01855e-18	0.259255	0.698	0.495	2	PLSCR1
ZBTB38	1.97028e-18	0.257181	0.38	0.205	2	ZBTB38
H2AFZ	2.30164e-18	0.260286	0.911	0.859	2	H2AFZ
USP532	4.65818e-18	0.322418	0.402	0.227	2	USP53
SOX9	4.86879e-18	0.25481	0.329	0.179	2	SOX9
P4HA2	8.53559e-18	0.259394	0.348	0.205	2	P4HA2
APP1	1.07602e-17	0.261205	0.911	0.83	2	APP
PAFAH1B1	1.48144e-17	0.260283	0.541	0.355	2	PAFAH1B1
PDE4B1	2.47004e-17	0.332156	0.579	0.435	2	PDE4B
DAPK3	2.59177e-17	0.252602	0.445	0.263	2	DAPK3
TUBA4A1	2.65625e-17	0.269283	0.689	0.504	2	TUBA4A
CFLAR	3.60116e-17	0.268199	0.629	0.464	2	CFLAR
MYH92	5.67391e-17	0.300904	0.514	0.342	2	MYH9
PSAT1	6.16764e-17	0.271373	0.338	0.173	2	PSAT1
OCIAD2	8.87061e-17	0.267207	0.689	0.511	2	OCIAD2
FDFT11	3.28354e-16	0.257852	0.77	0.657	2	FDFT1
PLA2G161	5.5477e-15	0.267872	0.516	0.357	2	PLA2G16
ATP1B1	7.36679e-15	0.267157	0.723	0.575	2	ATP1B1
TPM1	8.0224e-15	0.259729	0.929	0.854	2	TPM1
RPS27L	2.50817e-14	0.259899	0.662	0.568	2	RPS27L
MAP2K31	3.11279e-14	0.255839	0.554	0.386	2	MAP2K3
RBP1	5.78312e-14	0.273823	0.254	0.14	2	RBP1
PHLDA2	1.05424e-13	0.270661	0.662	0.508	2	PHLDA2
CRABP21	4.35067e-11	0.257997	0.55	0.39	2	CRABP2
MGP2	5.00842e-10	0.282372	0.62	0.466	2	MGP
HSPB12	6.90344e-10	0.300026	0.611	0.468	2	HSPB1
CXCL52	1.3057e-09	0.398037	0.302	0.191	2	CXCL5
CYR61	6.34882e-09	0.254866	0.373	0.244	2	CYR61
CRYAB1	6.48747e-08	0.461304	0.65	0.523	2	CRYAB
MT2A3	0	1.93977	0.996	0.541	3	MT2A
S100A23	1.53201e-288	2.14882	0.832	0.327	3	S100A2
MT1X3	1.66043e-262	1.77011	0.83	0.161	3	MT1X
SFN3	1.11781e-218	1.0344	0.987	0.694	3	SFN
PLAU3	1.61644e-183	1.34738	0.896	0.37	3	PLAU
IL24	1.38933e-180	1.99807	0.597	0.092	3	IL24
LGALS13	1.60514e-178	0.885661	0.993	0.688	3	LGALS1
FEZ13	1.94487e-165	0.920622	0.755	0.174	3	FEZ1
MRGPRX33	2.63511e-158	1.06238	0.735	0.178	3	MRGPRX3
IL203	3.69164e-157	1.44255	0.705	0.174	3	IL20
GSTO13	6.6093e-156	0.844907	0.959	0.688	3	GSTO1
KRT143	4.2212e-155	0.341988	0.896	0.368	3	KRT14
IER33	2.44346e-150	1.08754	0.961	0.729	3	IER3
IL1B	3.04812e-146	1.97918	0.519	0.091	3	IL1B
HAS3	3.32348e-145	0.887584	0.628	0.116	3	HAS3
APOE3	3.02584e-141	1.24031	0.742	0.25	3	APOE
TPM23	2.72856e-137	0.573305	0.801	0.272	3	TPM2
PTTG11	1.35032e-131	0.884494	0.644	0.152	3	PTTG1
CEBPD1	6.26316e-128	0.722436	0.984	0.901	3	CEBPD
PDPN	1.61613e-126	0.760812	0.592	0.118	3	PDPN
NPPC	6.86668e-125	1.21343	0.419	0.042	3	NPPC
TIMP12	2.09052e-117	1.25224	0.843	0.732	3	TIMP1
TUBA1B2	1.47897e-116	0.595618	0.98	0.894	3	TUBA1B
NNMT3	1.40698e-115	0.814151	0.932	0.586	3	NNMT
TINAGL11	3.85174e-112	0.80657	0.88	0.543	3	TINAGL1
TNFAIP61	2.31725e-108	1.04385	0.887	0.595	3	TNFAIP6
PLTP	3.46636e-108	0.7107	0.465	0.098	3	PLTP
SERPINA13	2.81987e-102	0.807834	0.764	0.316	3	SERPINA1
PRMT12	2.15531e-100	0.547481	0.957	0.811	3	PRMT1
RND33	1.16444e-98	0.930188	0.66	0.286	3	RND3
BHLHE41	2.16555e-98	0.655506	0.522	0.118	3	BHLHE41
TUBB63	3.44246e-98	0.637699	0.766	0.321	3	TUBB6
CSF3	5.51973e-98	1.3796	0.347	0.046	3	CSF3
PDLIM42	1.63269e-95	0.628783	0.902	0.616	3	PDLIM4
MYLK3	2.75848e-95	0.397091	0.61	0.204	3	MYLK
AKR1B12	2.43039e-94	0.790738	0.927	0.649	3	AKR1B1
SGK12	5.66332e-93	0.796396	0.676	0.293	3	SGK1
SERPINB53	3.98252e-91	0.591138	0.628	0.198	3	SERPINB5
CCL21	1.31231e-89	1.05294	0.946	0.754	3	CCL2
NCF4	1.436e-88	0.506804	0.327	0.036	3	NCF4
FBXO21	1.79188e-87	0.628922	0.968	0.793	3	FBXO2
GCLM	1.31003e-85	0.523031	0.977	0.926	3	GCLM
BST23	2.06319e-83	0.658341	0.789	0.38	3	BST2
SH3BGRL31	3.85963e-82	0.506987	0.961	0.804	3	SH3BGRL3
KRT52	3.71225e-81	0.684838	0.676	0.262	3	KRT5
ISYNA13	1.26548e-80	0.58991	0.581	0.194	3	ISYNA1
FGF1	4.15302e-79	0.559578	0.438	0.094	3	FGF1
IGFBP6	1.56861e-77	0.55163	0.343	0.053	3	IGFBP6
NUPR1	3.29727e-75	0.622784	0.973	0.916	3	NUPR1
JAG1	1.77266e-73	0.5631	0.447	0.113	3	JAG1
MMP141	1.40061e-71	0.576491	0.66	0.38	3	MMP14
GPX2	5.43739e-71	0.512889	0.349	0.059	3	GPX2
IRF62	1.68171e-69	0.585254	0.682	0.362	3	IRF6
FAM96B2	3.41233e-69	0.5098	0.903	0.673	3	FAM96B
PSMB71	1.11146e-68	0.449053	0.939	0.846	3	PSMB7
VSNL1	1.7512e-68	0.592967	0.462	0.122	3	VSNL1
FDX13	2.1488e-68	0.575882	0.712	0.405	3	FDX1
APOBEC3G	2.46153e-68	0.530399	0.374	0.079	3	APOBEC3G
SCPEP11	4.06643e-68	0.562993	0.691	0.379	3	SCPEP1
PSMB32	1.08198e-67	0.469736	0.953	0.849	3	PSMB3
NGFR	1.34781e-67	0.474201	0.377	0.078	3	NGFR
NDUFB8	2.61341e-67	0.491609	0.912	0.761	3	NDUFB8
DKK32	8.20025e-67	0.463453	0.517	0.169	3	DKK3
MMP3	3.65348e-66	1.67956	0.394	0.108	3	MMP3
PRNP3	6.72128e-65	0.531935	0.717	0.354	3	PRNP
CREG11	2.40796e-64	0.599593	0.751	0.479	3	CREG1
TNC3	1.70568e-62	0.57711	0.544	0.195	3	TNC
GPNMB	2.11226e-62	0.51808	0.304	0.051	3	GPNMB
TUBB2B3	1.40512e-61	0.420061	0.56	0.217	3	TUBB2B
DRAP12	1.07506e-59	0.417768	0.891	0.695	3	DRAP1
PSMB22	3.67415e-59	0.436212	0.955	0.856	3	PSMB2
FHL23	1.51822e-58	0.515513	0.814	0.485	3	FHL2
COL17A1	2.07634e-57	0.480324	0.478	0.154	3	COL17A1
RAB38	3.83267e-57	0.518317	0.472	0.208	3	RAB38
ANXA52	1.1582e-56	0.33265	0.973	0.884	3	ANXA5
WBP53	5.03377e-55	0.516645	0.778	0.513	3	WBP5
IGFBP43	8.63247e-55	0.506743	0.508	0.187	3	IGFBP4
CD82	1.97945e-54	0.455739	0.791	0.644	3	CD82
VIM3	2.34718e-54	0.498556	0.657	0.309	3	VIM
RAB131	8.43327e-54	0.451639	0.864	0.699	3	RAB13
HBEGF	1.84006e-53	0.52103	0.324	0.072	3	HBEGF
LINC01589	2.80535e-53	0.461366	0.365	0.093	3	LINC01589
CTSC1	4.50962e-53	0.632587	0.685	0.477	3	CTSC
NPC22	1.00183e-52	0.495905	0.785	0.621	3	NPC2
SLC39A141	3.84516e-52	0.506384	0.59	0.321	3	SLC39A14
PRDX61	1.32555e-51	0.419301	0.869	0.742	3	PRDX6
LAMC22	2.34859e-50	0.525254	0.63	0.325	3	LAMC2
F33	4.73166e-50	0.536575	0.513	0.197	3	F3
TRAF1	7.6603e-50	0.509648	0.39	0.119	3	TRAF1
RILPL2	1.51683e-49	0.476654	0.497	0.242	3	RILPL2
GYPC3	3.46e-49	0.402415	0.597	0.276	3	GYPC
KRT6B2	3.46321e-49	0.544025	0.853	0.598	3	KRT6B
UCHL1	1.16486e-48	0.652036	0.454	0.163	3	UCHL1
SELM2	4.45186e-48	0.344425	0.962	0.862	3	SELM
SPARC	4.514e-48	0.442605	0.356	0.098	3	SPARC
CYP27B1	4.70303e-48	0.461869	0.376	0.111	3	CYP27B1
DSE	6.91176e-48	0.374452	0.333	0.085	3	DSE
TUBB2A3	1.35853e-46	0.469037	0.528	0.22	3	TUBB2A
CSRP2	1.85394e-46	0.470382	0.454	0.165	3	CSRP2
PSMA71	5.5952e-46	0.346045	0.962	0.906	3	PSMA7
ATP5G12	5.72516e-46	0.443433	0.787	0.581	3	ATP5G1
ACOT7	6.08132e-46	0.384612	0.322	0.087	3	ACOT7
SPARCL1	2.03506e-45	0.542232	0.326	0.095	3	SPARCL1
TRMT1123	3.5357e-45	0.389683	0.898	0.739	3	TRMT112
TAGLN21	4.49472e-45	0.400403	0.877	0.77	3	TAGLN2
ARPC22	8.54261e-45	0.328664	0.911	0.821	3	ARPC2
AMIGO2	3.78093e-44	0.396994	0.397	0.131	3	AMIGO2
MT1F	5.69488e-44	0.357483	0.272	0.064	3	MT1F
MPC22	1.2023e-43	0.421711	0.792	0.6	3	MPC2
EIF5A2	1.22742e-43	0.26738	0.966	0.887	3	EIF5A
CRYAB2	1.15117e-42	0.457987	0.773	0.503	3	CRYAB
ITGB13	1.25548e-42	0.389415	0.821	0.593	3	ITGB1
MRPS61	1.88409e-42	0.502999	0.716	0.496	3	MRPS6
MT1E	3.16071e-41	0.437861	0.258	0.065	3	MT1E
MFSD2A	1.40718e-40	0.393453	0.327	0.098	3	MFSD2A
CBR11	5.4136e-40	0.42359	0.758	0.547	3	CBR1
YWHAQ2	6.18782e-40	0.371383	0.884	0.772	3	YWHAQ
IGFBP2	6.24062e-40	0.250357	0.277	0.079	3	IGFBP2
CAV13	2.53239e-39	0.272096	0.519	0.253	3	CAV1
ADRM12	3.4404e-39	0.372844	0.843	0.674	3	ADRM1
CD40	7.44435e-39	0.40453	0.415	0.156	3	CD40
C1R1	8.24286e-39	0.454097	0.726	0.493	3	C1R
IFNGR11	1.7594e-38	0.408295	0.855	0.738	3	IFNGR1
PSMB62	3.88597e-38	0.34497	0.911	0.81	3	PSMB6
RBBP8	8.24862e-38	0.351866	0.347	0.118	3	RBBP8
CD44	1.00865e-35	0.32904	0.932	0.848	3	CD44
DNAJB6	1.27588e-35	0.350691	0.918	0.836	3	DNAJB6
PGAM12	2.06377e-35	0.378988	0.816	0.653	3	PGAM1
ICAM13	2.17871e-35	0.430721	0.707	0.46	3	ICAM1
PSAP	3.42421e-35	0.332586	0.877	0.814	3	PSAP
LDHB1	3.8215e-35	0.298426	0.886	0.82	3	LDHB
PLP23	4.77692e-35	0.406192	0.689	0.459	3	PLP2
TUBA1C2	6.72991e-35	0.36027	0.81	0.656	3	TUBA1C
LMAN1	8.94517e-35	0.360284	0.828	0.679	3	LMAN1
SRSF32	1.33905e-34	0.370434	0.81	0.668	3	SRSF3
PLK3	1.99496e-34	0.380035	0.435	0.202	3	PLK3
PSMD22	2.20315e-34	0.401329	0.755	0.537	3	PSMD2
GLRX32	2.63365e-34	0.382034	0.746	0.553	3	GLRX3
YBX32	5.83456e-34	0.373491	0.83	0.687	3	YBX3
CALD11	2.1818e-33	0.370909	0.803	0.563	3	CALD1
PSMD82	2.59135e-33	0.327099	0.909	0.804	3	PSMD8
G0S21	3.45656e-33	0.868804	0.408	0.219	3	G0S2
BEX5	3.59133e-33	0.345166	0.329	0.119	3	BEX5
RAN2	8.92579e-33	0.257022	0.936	0.856	3	RAN
BLCAP2	9.70089e-33	0.343029	0.453	0.203	3	BLCAP
SERPINH1	1.32915e-32	0.287224	0.372	0.153	3	SERPINH1
PDLIM13	1.83477e-32	0.426286	0.606	0.37	3	PDLIM1
PSMD142	1.23038e-31	0.382784	0.762	0.543	3	PSMD14
SELK2	3.20805e-31	0.308255	0.937	0.872	3	SELK
SNRPF3	3.781e-31	0.316138	0.671	0.428	3	SNRPF
POMP2	4.42878e-31	0.339805	0.894	0.797	3	POMP
PSMC12	6.55979e-31	0.330388	0.835	0.695	3	PSMC1
PSMC32	1.69443e-30	0.332647	0.826	0.711	3	PSMC3
CD681	2.69148e-30	0.374285	0.46	0.278	3	CD68
JUNB1	2.76486e-30	0.421319	0.907	0.818	3	JUNB
HSPB8	3.05112e-30	0.285773	0.267	0.08	3	HSPB8
NR3C1	1.0891e-29	0.376295	0.356	0.17	3	NR3C1
HADHB1	1.73598e-29	0.368817	0.585	0.376	3	HADHB
MLLT11	2.38623e-29	0.422382	0.275	0.089	3	MLLT11
HMOX12	3.50514e-29	0.390299	0.943	0.852	3	HMOX1
SHFM11	3.54879e-29	0.31565	0.869	0.77	3	SHFM1
RASIP1	2.97593e-28	0.277396	0.283	0.094	3	RASIP1
SERINC2	4.45304e-28	0.36061	0.669	0.572	3	SERINC2
PFDN22	5.31475e-28	0.306645	0.853	0.708	3	PFDN2
SEC61G	5.38106e-28	0.33103	0.834	0.726	3	SEC61G
PSMA32	5.60513e-28	0.315163	0.891	0.802	3	PSMA3
FKBP112	6.9706e-28	0.351801	0.472	0.251	3	FKBP11
PSMA12	8.01196e-27	0.29393	0.878	0.808	3	PSMA1
PLIN2	1.29266e-26	0.477291	0.386	0.221	3	PLIN2
TMED91	1.3848e-26	0.261041	0.936	0.845	3	TMED9
NDUFS5	1.57621e-26	0.275681	0.887	0.832	3	NDUFS5
LAMB3	2.02925e-26	0.330693	0.844	0.74	3	LAMB3
PSMA42	3.90728e-26	0.291365	0.905	0.816	3	PSMA4
UQCRC1	7.04593e-26	0.279028	0.687	0.602	3	UQCRC1
PSMA52	1.04105e-25	0.314041	0.796	0.693	3	PSMA5
PLPP1	1.3146e-25	0.276336	0.256	0.084	3	PLPP1
PSMD132	1.32452e-25	0.328524	0.726	0.55	3	PSMD13
ID43	1.39446e-25	0.427774	0.449	0.237	3	ID4
TMEM2053	4.38909e-25	0.341667	0.717	0.561	3	TMEM205
HSP90B11	7.05834e-25	0.307095	0.862	0.787	3	HSP90B1
ITGA22	1.41903e-24	0.306043	0.58	0.347	3	ITGA2
PSMD112	1.52729e-24	0.308323	0.758	0.597	3	PSMD11
IFI161	1.65996e-24	0.359179	0.449	0.25	3	IFI16
LYRM4	1.86772e-24	0.322246	0.492	0.333	3	LYRM4
NDUFS62	2.36045e-24	0.315899	0.669	0.535	3	NDUFS6
PSMB5	5.16309e-24	0.251598	0.902	0.84	3	PSMB5
C19orf60	5.16745e-24	0.311663	0.488	0.327	3	C19orf60
PSMB4	5.53247e-24	0.314235	0.732	0.594	3	PSMB4
POLR2L1	5.63717e-24	0.284638	0.859	0.763	3	POLR2L
ATP5G3	1.94406e-23	0.273149	0.846	0.771	3	ATP5G3
PSMA21	3.08983e-23	0.253433	0.834	0.771	3	PSMA2
PSMC52	4.7688e-23	0.294122	0.764	0.654	3	PSMC5
SEMA3C	5.80534e-23	0.308248	0.356	0.165	3	SEMA3C
PSMD71	9.34443e-23	0.270907	0.828	0.692	3	PSMD7
PHLDA32	1.25483e-22	0.278477	0.445	0.237	3	PHLDA3
IGSF8	2.31803e-22	0.301531	0.444	0.256	3	IGSF8
MMADHC	2.50092e-22	0.285411	0.683	0.577	3	MMADHC
NAA202	2.86907e-22	0.26731	0.903	0.813	3	NAA20
ERI31	3.37566e-22	0.302008	0.496	0.293	3	ERI3
RAB341	4.20219e-22	0.285087	0.599	0.418	3	RAB34
ATP2B13	4.95166e-22	0.268606	0.41	0.208	3	ATP2B1
MAPRE3	6.19424e-22	0.273849	0.309	0.139	3	MAPRE3
C10orf351	2.2946e-21	0.27726	0.395	0.203	3	C10orf35
TPST1	2.32882e-21	0.271174	0.259	0.099	3	TPST1
SHC1	2.33014e-21	0.271828	0.369	0.185	3	SHC1
ATP6AP2	3.22153e-21	0.294061	0.657	0.532	3	ATP6AP2
NFE2L2	4.03334e-21	0.284599	0.762	0.66	3	NFE2L2
SDC41	4.88907e-21	0.332425	0.642	0.58	3	SDC4
BTG2	5.55366e-21	0.2844	0.343	0.164	3	BTG2
UFD1L2	1.10887e-20	0.302388	0.66	0.492	3	UFD1L
HEBP11	1.1661e-20	0.301528	0.44	0.263	3	HEBP1
PLAT	1.47792e-20	0.353115	0.252	0.096	3	PLAT
C12orf57	1.9737e-20	0.277931	0.728	0.65	3	C12orf57
APRT1	2.46025e-20	0.266936	0.796	0.707	3	APRT
DDR1	2.70992e-20	0.295257	0.538	0.386	3	DDR1
PCMT11	3.17775e-20	0.284141	0.68	0.559	3	PCMT1
PGM1	7.25548e-20	0.292739	0.436	0.285	3	PGM1
MTHFD2L	9.4868e-20	0.311825	0.497	0.329	3	MTHFD2L
ITGA6	1.17528e-19	0.250051	0.299	0.132	3	ITGA6
PDLIM72	1.46947e-19	0.256443	0.454	0.266	3	PDLIM7
DESI1	2.32952e-19	0.282355	0.517	0.382	3	DESI1
PSMC22	2.94084e-19	0.300422	0.578	0.395	3	PSMC2
PDCD52	3.41797e-19	0.263315	0.803	0.677	3	PDCD5
PPFIBP1	3.92091e-19	0.28682	0.365	0.185	3	PPFIBP1
AK11	4.85861e-19	0.292584	0.555	0.441	3	AK1
CSNK1A11	5.4784e-19	0.264782	0.714	0.597	3	CSNK1A1
TACC1	6.73112e-19	0.25414	0.288	0.13	3	TACC1
H1FX	9.05897e-19	0.308476	0.737	0.621	3	H1FX
NQO12	9.81834e-19	0.305334	0.805	0.66	3	NQO1
COX8A1	1.07789e-18	0.263818	0.764	0.655	3	COX8A
C19orf70	1.53236e-18	0.268978	0.565	0.441	3	C19orf70
PSMD32	2.94635e-18	0.276625	0.673	0.498	3	PSMD3
RCN22	3.08584e-18	0.276881	0.47	0.318	3	RCN2
SRM3	1.34638e-17	0.265824	0.478	0.286	3	SRM
AC013461.1	1.4119e-17	0.277162	0.333	0.174	3	AC013461.1
ODC12	1.63261e-17	0.348535	0.451	0.284	3	ODC1
PALLD2	1.82098e-17	0.252382	0.651	0.477	3	PALLD
TSHZ21	3.21243e-16	0.2863	0.41	0.246	3	TSHZ2
ARF5	4.2686e-16	0.250119	0.615	0.482	3	ARF5
MITD11	4.64306e-16	0.271204	0.401	0.249	3	MITD1
CRIP2	4.72899e-16	0.27144	0.336	0.182	3	CRIP2
ALDH3A2	6.1182e-16	0.259425	0.34	0.184	3	ALDH3A2
PSMC42	8.94481e-16	0.253558	0.732	0.581	3	PSMC4
TBCB2	9.37229e-16	0.256979	0.556	0.403	3	TBCB
SGCB	9.675e-16	0.252322	0.315	0.178	3	SGCB
MYO1B2	1.18476e-15	0.262111	0.687	0.547	3	MYO1B
MAD2L21	2.19902e-15	0.25239	0.47	0.342	3	MAD2L2
EID12	2.203e-15	0.25611	0.637	0.474	3	EID1
SMTN2	3.26088e-15	0.264112	0.413	0.249	3	SMTN
BLVRA2	4.70747e-15	0.252547	0.453	0.287	3	BLVRA
AREG	9.23304e-15	0.518888	0.309	0.178	3	AREG
DUSP61	1.62097e-14	0.288194	0.377	0.249	3	DUSP6
CLDND1	2.0126e-14	0.252669	0.428	0.279	3	CLDND1
TNFAIP8	1.10418e-13	0.257918	0.404	0.293	3	TNFAIP8
CALM32	7.40416e-13	0.265414	0.49	0.346	3	CALM3
IRF11	1.10552e-08	0.251329	0.506	0.423	3	IRF1
CXCL21	1.03716e-06	0.324518	0.698	0.632	3	CXCL2
TAGLN4	0	2.48615	0.91	0.209	4	TAGLN
MYLK4	6.70578e-302	2.01956	0.902	0.174	4	MYLK
ACTA2	7.57054e-292	2.42119	0.791	0.108	4	ACTA2
MYL93	2.95998e-282	1.5667	0.883	0.253	4	MYL9
KRT144	8.16355e-253	1.70785	0.977	0.369	4	KRT14
KRT173	8.66036e-251	1.83556	0.985	0.595	4	KRT17
TPM24	8.83463e-228	1.36987	0.937	0.266	4	TPM2
ACTG2	2.65619e-218	1.80426	0.72	0.087	4	ACTG2
SFN4	2.44384e-184	0.839803	0.992	0.7	4	SFN
ITGB14	6.04818e-175	0.988244	0.946	0.582	4	ITGB1
GAS63	7.75861e-164	1.15447	0.77	0.222	4	GAS6
MT2A4	5.78374e-157	0.97175	0.956	0.556	4	MT2A
ACTN12	1.18482e-156	0.954654	0.885	0.493	4	ACTN1
TUBB64	2.8418e-153	1.00143	0.845	0.321	4	TUBB6
KRT53	4.15067e-151	1.1482	0.812	0.254	4	KRT5
LDHA	5.8075e-148	0.838878	0.985	0.93	4	LDHA
LGALS14	4.14557e-137	0.811851	0.992	0.695	4	LGALS1
DKK33	1.4707e-134	0.949186	0.68	0.155	4	DKK3
TUBA1B3	1.74836e-134	0.710871	0.992	0.895	4	TUBA1B
NNMT4	5.01899e-131	1.02591	0.931	0.594	4	NNMT
MYL12A2	4.26831e-128	0.722152	0.985	0.906	4	MYL12A
CAP12	9.18377e-123	0.740901	0.868	0.558	4	CAP1
ARPC23	1.06205e-122	0.672202	0.967	0.815	4	ARPC2
CALD12	4.78628e-122	0.869271	0.887	0.557	4	CALD1
DST1	3.5666e-121	0.805593	0.801	0.55	4	DST
GYPC4	3.69805e-121	0.845402	0.768	0.26	4	GYPC
PRMT13	3.42871e-117	0.643821	0.979	0.811	4	PRMT1
F34	1.2449e-116	0.984109	0.669	0.183	4	F3
CSRP12	1.37433e-116	0.814246	0.646	0.255	4	CSRP1
ADAMTS1	1.47937e-112	1.0749	0.55	0.102	4	ADAMTS1
SERPINB54	7.95349e-110	0.806557	0.697	0.199	4	SERPINB5
CFL11	3.9397e-109	0.542654	0.99	0.94	4	CFL1
PLP24	9.89748e-109	0.77535	0.797	0.45	4	PLP2
MRGPRX34	6.23055e-102	0.940451	0.68	0.199	4	MRGPRX3
FHL24	1.08554e-101	0.77635	0.879	0.484	4	FHL2
MSRB3	6.87252e-100	0.670004	0.506	0.088	4	MSRB3
CAV14	8.88682e-100	0.771125	0.715	0.232	4	CAV1
CNN1	1.08824e-95	0.7481	0.356	0.036	4	CNN1
ARPC51	1.35242e-95	0.646223	0.854	0.641	4	ARPC5
CREG12	6.26179e-95	0.78927	0.778	0.482	4	CREG1
JUNB2	1.32892e-94	0.762289	0.946	0.815	4	JUNB
EFEMP1	2.44998e-94	0.678257	0.5	0.103	4	EFEMP1
YBX33	4.7887e-93	0.646542	0.893	0.681	4	YBX3
UCHL11	1.6614e-89	0.862954	0.579	0.152	4	UCHL1
DRAP13	9.07558e-89	0.629147	0.933	0.694	4	DRAP1
TPM43	9.51086e-89	0.710046	0.891	0.668	4	TPM4
GSTO14	9.60452e-89	0.548619	0.948	0.695	4	GSTO1
COL17A11	9.23398e-88	0.709017	0.579	0.148	4	COL17A1
BST24	9.00061e-87	0.748263	0.82	0.385	4	BST2
PRNP4	6.35504e-86	0.734291	0.741	0.359	4	PRNP
EIF5A3	2.87263e-85	0.556142	0.973	0.888	4	EIF5A
PDLIM73	4.70595e-84	0.671829	0.63	0.247	4	PDLIM7
TUBB2B4	1.09258e-82	0.792862	0.642	0.214	4	TUBB2B
VIM4	2.95991e-82	0.673711	0.745	0.305	4	VIM
FBXO22	2.2718e-81	0.667378	0.962	0.798	4	FBXO2
PALLD3	2.54909e-80	0.653704	0.768	0.465	4	PALLD
TPI1	2.60398e-80	0.508348	0.99	0.912	4	TPI1
PSMB63	5.60451e-79	0.54596	0.946	0.808	4	PSMB6
FEZ14	5.79805e-79	0.601341	0.636	0.203	4	FEZ1
TGFB1I1	1.52888e-78	0.574445	0.418	0.086	4	TGFB1I1
ICAM14	5.88125e-78	0.715915	0.795	0.454	4	ICAM1
ACTR32	1.00638e-77	0.57582	0.828	0.632	4	ACTR3
PSMB33	3.00208e-77	0.521112	0.958	0.851	4	PSMB3
TINAGL12	3.26633e-77	0.671924	0.856	0.554	4	TINAGL1
ANXA13	1.8807e-76	0.347462	0.996	0.864	4	ANXA1
FAM96B3	2.24384e-75	0.597791	0.912	0.677	4	FAM96B
TUBB2A4	5.18386e-75	0.668065	0.617	0.215	4	TUBB2A
TRMT1124	6.21916e-75	0.549231	0.893	0.744	4	TRMT112
PMP22	1.30826e-74	0.634809	0.49	0.117	4	PMP22
PLS3	1.77274e-74	0.581882	0.517	0.139	4	PLS3
ITGA23	2.39883e-74	0.719132	0.724	0.332	4	ITGA2
PSMA72	1.67504e-73	0.470543	0.981	0.905	4	PSMA7
HSPA51	1.9561e-72	0.68463	0.914	0.839	4	HSPA5
PSMB23	1.11097e-71	0.501672	0.962	0.858	4	PSMB2
SRSF33	4.72169e-70	0.579618	0.866	0.664	4	SRSF3
POLR2L2	9.38985e-70	0.532897	0.893	0.761	4	POLR2L
KCNMB1	3.38355e-69	0.456612	0.276	0.026	4	KCNMB1
APRT2	6.42147e-69	0.536886	0.872	0.698	4	APRT
PSMC53	7.32425e-69	0.537267	0.828	0.648	4	PSMC5
VSNL11	3.1484e-68	0.647969	0.49	0.126	4	VSNL1
ID44	1.30007e-67	0.751736	0.575	0.225	4	ID4
PHB2	1.46616e-67	0.543841	0.826	0.617	4	PHB
AKR1B13	1.46693e-67	0.710092	0.9	0.659	4	AKR1B1
PTRF2	2.25852e-67	0.63382	0.68	0.34	4	PTRF
SELM3	2.34151e-67	0.468447	0.977	0.863	4	SELM
TSPAN41	3.07531e-66	0.576899	0.582	0.249	4	TSPAN4
STK17A2	5.84557e-66	0.6214	0.651	0.293	4	STK17A
PSMC33	1.00706e-65	0.507828	0.881	0.707	4	PSMC3
ATP2B14	3.59446e-65	0.619932	0.556	0.193	4	ATP2B1
SPP1	5.50488e-64	1.15692	0.268	0.03	4	SPP1
CSRP21	2.72278e-63	0.577324	0.525	0.162	4	CSRP2
PSMD23	3.37065e-63	0.61043	0.799	0.536	4	PSMD2
CALM33	2.01481e-61	0.579025	0.621	0.332	4	CALM3
PLAU4	2.49817e-61	0.463215	0.774	0.399	4	PLAU
APOE4	2.79624e-61	0.630231	0.653	0.273	4	APOE
PSMA43	1.72396e-60	0.451719	0.921	0.816	4	PSMA4
PTGES32	2.05139e-60	0.498125	0.877	0.729	4	PTGES3
SRSF22	1.28861e-59	0.557824	0.791	0.532	4	SRSF2
TIMP3	5.02055e-59	0.446358	0.351	0.068	4	TIMP3
CBR12	2.64069e-58	0.553114	0.772	0.55	4	CBR1
PSMA13	3.23459e-58	0.458796	0.91	0.805	4	PSMA1
TMED92	5.33437e-58	0.469116	0.937	0.847	4	TMED9
HSP90B12	9.99333e-58	0.506522	0.885	0.786	4	HSP90B1
PSMB72	1.09708e-57	0.463008	0.956	0.846	4	PSMB7
PDLIM43	6.27208e-57	0.527021	0.879	0.626	4	PDLIM4
PSMD83	7.61738e-57	0.455191	0.914	0.806	4	PSMD8
CEBPD2	1.59602e-56	0.549178	0.964	0.906	4	CEBPD
CAV22	3.99691e-56	0.594609	0.598	0.32	4	CAV2
NQO13	5.29884e-56	0.612998	0.856	0.656	4	NQO1
CYR612	6.89842e-56	1.44163	0.349	0.25	4	CYR61
GCLM1	7.5674e-55	0.428822	0.985	0.926	4	GCLM
HAS31	1.391e-54	0.593045	0.481	0.147	4	HAS3
NME13	2.36257e-54	0.534956	0.72	0.412	4	NME1
LIMA12	5.17554e-54	0.531544	0.607	0.315	4	LIMA1
SLC1A5	8.41724e-54	0.511185	0.743	0.535	4	SLC1A5
TMEM2054	2.91014e-53	0.498262	0.785	0.555	4	TMEM205
NRG1	1.30391e-52	0.444816	0.297	0.052	4	NRG1
EIF52	2.82336e-52	0.461156	0.893	0.732	4	EIF5
CRYAB3	4.74629e-52	0.499369	0.803	0.505	4	CRYAB
AMIGO21	5.5889e-52	0.56862	0.435	0.131	4	AMIGO2
PARP12	8.17728e-52	0.534813	0.565	0.301	4	PARP1
RAN3	1.41256e-51	0.382781	0.956	0.855	4	RAN
BLCAP3	2.07459e-51	0.511389	0.498	0.203	4	BLCAP
ITGA61	5.07266e-51	0.519494	0.416	0.12	4	ITGA6
SPARC1	1.03321e-50	0.412512	0.385	0.1	4	SPARC
ACTG12	3.07745e-50	0.489944	0.983	0.924	4	ACTG1
SH3BGRL32	3.33645e-50	0.413622	0.937	0.81	4	SH3BGRL3
DUSP62	5.50596e-50	0.548179	0.492	0.237	4	DUSP6
CAPZB1	6.08909e-50	0.435463	0.741	0.596	4	CAPZB
PSMD33	1.84266e-49	0.499893	0.745	0.492	4	PSMD3
PSMD143	2.01659e-49	0.496017	0.774	0.546	4	PSMD14
EIF3I2	5.24799e-49	0.422321	0.916	0.81	4	EIF3I
SRI2	2.0417e-48	0.513968	0.732	0.486	4	SRI
FDX14	4.90917e-48	0.514404	0.672	0.418	4	FDX1
SERPINH11	1.4555e-47	0.543561	0.435	0.15	4	SERPINH1
THBS1	1.74978e-47	0.474419	0.266	0.058	4	THBS1
FST	6.16283e-47	0.378334	0.278	0.052	4	FST
IGFBP44	7.499e-47	0.511121	0.513	0.194	4	IGFBP4
ANXA53	1.81997e-46	0.360545	0.958	0.888	4	ANXA5
ANGPTL41	2.14663e-46	0.590176	0.697	0.547	4	ANGPTL4
EID13	2.72786e-46	0.467379	0.684	0.472	4	EID1
PGAM13	8.56554e-46	0.456984	0.812	0.657	4	PGAM1
IER34	2.61115e-45	0.514041	0.912	0.741	4	IER3
PDPN1	3.15882e-45	0.414603	0.441	0.15	4	PDPN
PSMA22	4.639e-45	0.42333	0.881	0.766	4	PSMA2
FBXO32	7.52337e-45	0.571903	0.889	0.688	4	FBXO32
PSMA33	8.61722e-45	0.403311	0.906	0.802	4	PSMA3
PDLIM14	1.06901e-44	0.476311	0.68	0.366	4	PDLIM1
NRP2	4.86743e-44	0.402557	0.305	0.073	4	NRP2
TPST11	9.01405e-44	0.442953	0.333	0.093	4	TPST1
CD200	1.7238e-43	0.379584	0.259	0.046	4	CD200
CISD1	2.23581e-43	0.446317	0.73	0.56	4	CISD1
CCT72	4.76962e-43	0.431115	0.805	0.63	4	CCT7
SRM4	7.94523e-43	0.458257	0.567	0.279	4	SRM
PDCD53	2.14664e-42	0.428532	0.845	0.675	4	PDCD5
VASP2	6.07189e-42	0.436387	0.584	0.366	4	VASP
MPC23	7.79181e-42	0.440723	0.789	0.605	4	MPC2
CTNNAL13	1.79399e-41	0.4731	0.54	0.25	4	CTNNAL1
SMIM3	2.03906e-41	0.422648	0.356	0.104	4	SMIM3
FGF11	3.56819e-41	0.418907	0.374	0.11	4	FGF1
ADRM13	3.70593e-41	0.406898	0.835	0.679	4	ADRM1
PSMD133	2.18549e-40	0.438855	0.745	0.551	4	PSMD13
C1QBP2	2.19774e-40	0.413823	0.847	0.716	4	C1QBP
MANF2	4.53829e-40	0.450998	0.805	0.658	4	MANF
S100A103	6.167e-40	0.382529	0.956	0.839	4	S100A10
PSMC13	7.78169e-40	0.388231	0.858	0.696	4	PSMC1
PPT12	1.32509e-39	0.441237	0.471	0.231	4	PPT1
TMEM98	1.82966e-39	0.383756	0.312	0.089	4	TMEM98
PDIA6	1.86192e-39	0.407478	0.883	0.78	4	PDIA6
GLIPR12	2.29771e-39	0.523263	0.469	0.222	4	GLIPR1
PSMC43	5.1575e-39	0.442633	0.766	0.58	4	PSMC4
CALR	6.05213e-39	0.409805	0.787	0.659	4	CALR
TPM12	6.36254e-39	0.46119	0.921	0.857	4	TPM1
COMMD5	8.86761e-39	0.397495	0.414	0.212	4	COMMD5
ISYNA14	1.24036e-38	0.472786	0.485	0.216	4	ISYNA1
PTMS2	1.37039e-38	0.44156	0.659	0.413	4	PTMS
CCT52	3.10991e-38	0.39549	0.833	0.645	4	CCT5
PGK11	3.44428e-38	0.389995	0.866	0.743	4	PGK1
ATP5G13	4.91291e-38	0.42373	0.772	0.588	4	ATP5G1
SLC25A41	7.27842e-38	0.428185	0.517	0.271	4	SLC25A4
SELK3	8.71078e-38	0.367237	0.948	0.872	4	SELK
CYP27B11	4.33207e-37	0.433612	0.366	0.119	4	CYP27B1
MLLT111	4.89099e-37	0.475305	0.316	0.088	4	MLLT11
PPIB	5.55488e-37	0.364618	0.975	0.924	4	PPIB
TUBB4B1	5.97991e-37	0.38402	0.881	0.779	4	TUBB4B
INPP1	6.50331e-37	0.379954	0.362	0.123	4	INPP1
PGF	1.20988e-36	0.438504	0.285	0.076	4	PGF
PSMD113	4.09557e-36	0.429588	0.799	0.595	4	PSMD11
CALM12	8.21398e-36	0.444158	0.757	0.631	4	CALM1
PAMR1	1.24192e-35	0.332805	0.253	0.055	4	PAMR1
RANBP13	1.36287e-35	0.362274	0.757	0.54	4	RANBP1
WBP54	1.36695e-35	0.454982	0.732	0.525	4	WBP5
SLC39A11	1.41761e-35	0.374477	0.774	0.641	4	SLC39A1
DNAJB61	3.58647e-35	0.340929	0.927	0.837	4	DNAJB6
RAB342	5.6906e-35	0.396441	0.607	0.422	4	RAB34
XRCC62	5.70832e-35	0.351689	0.818	0.723	4	XRCC6
LINC015891	6.41155e-35	0.339482	0.335	0.104	4	LINC01589
PSMD72	7.04942e-35	0.381572	0.824	0.696	4	PSMD7
CCT6A1	9.43061e-35	0.368676	0.753	0.622	4	CCT6A
NGFR1	1.35758e-34	0.35219	0.32	0.092	4	NGFR
VCP2	1.48056e-34	0.376083	0.82	0.734	4	VCP
EIF4A31	1.48762e-34	0.403887	0.707	0.54	4	EIF4A3
NDUFB9	1.90838e-34	0.351812	0.759	0.643	4	NDUFB9
PERP1	1.96991e-34	0.363702	0.931	0.873	4	PERP
BHLHE411	4.7961e-34	0.410528	0.395	0.145	4	BHLHE41
UFD1L3	7.53615e-34	0.414334	0.697	0.491	4	UFD1L
SHFM12	1.05526e-33	0.35063	0.866	0.773	4	SHFM1
PROCR	1.62774e-33	0.333125	0.274	0.072	4	PROCR
CCT41	1.76061e-33	0.323162	0.795	0.719	4	CCT4
SSR3	2.21615e-33	0.366529	0.778	0.72	4	SSR3
LDHB2	2.21838e-33	0.371953	0.906	0.819	4	LDHB
RAD23A2	3.61589e-33	0.342306	0.864	0.765	4	RAD23A
SNRPD2	4.23014e-33	0.335887	0.91	0.852	4	SNRPD2
ACTN41	4.69619e-33	0.423965	0.536	0.37	4	ACTN4
LAMC23	4.97357e-33	0.443431	0.6	0.336	4	LAMC2
BCAP311	5.04739e-33	0.36272	0.816	0.702	4	BCAP31
H1FX1	1.04886e-32	0.437699	0.755	0.621	4	H1FX
CLMP	2.07301e-32	0.277552	0.285	0.086	4	CLMP
ARHGDIA2	2.07883e-32	0.394523	0.688	0.522	4	ARHGDIA
TSHZ22	4.04362e-32	0.421025	0.469	0.242	4	TSHZ2
NDUFS63	5.53895e-32	0.38501	0.715	0.531	4	NDUFS6
OAZ2	8.08116e-32	0.354866	0.571	0.45	4	OAZ2
PHLDA33	9.18703e-32	0.401556	0.481	0.237	4	PHLDA3
POLD22	1.01541e-31	0.405531	0.588	0.401	4	POLD2
SERBP11	1.03311e-31	0.368199	0.82	0.728	4	SERBP1
NDUFA11	1.09046e-31	0.313653	0.795	0.742	4	NDUFA11
TGIF12	1.98785e-31	0.404405	0.718	0.569	4	TGIF1
ILK	2.08028e-31	0.331581	0.54	0.431	4	ILK
TUBA1A2	2.24197e-31	0.443313	0.751	0.543	4	TUBA1A
CDH3	2.35517e-31	0.336896	0.278	0.084	4	CDH3
DMKN1	3.90377e-31	0.415495	0.592	0.386	4	DMKN
IRF63	4.12411e-31	0.419917	0.63	0.376	4	IRF6
NAA203	6.27688e-31	0.355764	0.9	0.815	4	NAA20
HK1	3.09593e-30	0.372005	0.435	0.241	4	HK1
CNN2	3.50165e-30	0.356978	0.456	0.271	4	CNN2
MSN1	4.77516e-30	0.376221	0.626	0.426	4	MSN
STMN13	5.5066e-30	0.330161	0.475	0.223	4	STMN1
GPX21	5.69707e-30	0.36325	0.272	0.076	4	GPX2
IFITM23	5.84579e-30	0.412219	0.661	0.415	4	IFITM2
TNC4	6.15612e-30	0.428982	0.471	0.212	4	TNC
PSME22	9.84615e-30	0.297597	0.937	0.875	4	PSME2
PPFIBP11	1.89802e-29	0.382874	0.416	0.183	4	PPFIBP1
NME2	1.95277e-29	0.347772	0.661	0.518	4	NME2
PSMC23	2.76562e-29	0.395573	0.611	0.395	4	PSMC2
MYO1B3	2.93082e-29	0.39367	0.724	0.545	4	MYO1B
PRDX62	3.59358e-29	0.312044	0.831	0.75	4	PRDX6
KLC3	6.59925e-29	0.365366	0.318	0.133	4	KLC3
CYP4F11	8.28109e-29	0.359831	0.322	0.124	4	CYP4F11
NHP22	9.57517e-29	0.358842	0.697	0.563	4	NHP2
AP2M1	1.30632e-28	0.311506	0.697	0.61	4	AP2M1
HADHB2	1.3638e-28	0.382517	0.569	0.383	4	HADHB
RTN4	1.41754e-28	0.313726	0.925	0.873	4	RTN4
HNRNPM1	1.70415e-28	0.364591	0.718	0.504	4	HNRNPM
EBNA1BP23	1.82206e-28	0.402026	0.619	0.398	4	EBNA1BP2
RNH11	1.86839e-28	0.3466	0.682	0.549	4	RNH1
SNRPF4	3.36566e-28	0.373482	0.636	0.438	4	SNRPF
PSMA53	3.47021e-28	0.345276	0.797	0.696	4	PSMA5
SGK13	4.59589e-28	0.432846	0.561	0.318	4	SGK1
CD9	5.39829e-28	0.322052	0.967	0.904	4	CD9
ARG2	5.71799e-28	0.361012	0.31	0.128	4	ARG2
EI24	6.59187e-28	0.343875	0.634	0.511	4	EI24
PLPP11	8.969e-28	0.305363	0.276	0.085	4	PLPP1
PCMT12	9.13689e-28	0.333193	0.699	0.559	4	PCMT1
CCDC107	9.4774e-28	0.353995	0.452	0.272	4	CCDC107
DAP3	1.14238e-27	0.336364	0.592	0.453	4	DAP3
RBM17	1.36615e-27	0.363819	0.542	0.367	4	RBM17
SF3B62	1.36664e-27	0.322632	0.801	0.68	4	SF3B6
PDAP12	1.44872e-27	0.337088	0.649	0.508	4	PDAP1
LAPTM4A1	1.88999e-27	0.324413	0.912	0.861	4	LAPTM4A
MRPL52	2.55685e-27	0.343445	0.632	0.514	4	MRPL52
TSTA31	2.68044e-27	0.353187	0.471	0.295	4	TSTA3
HTRA2	5.50677e-27	0.33919	0.414	0.256	4	HTRA2
SDC2	6.2139e-27	0.327068	0.276	0.089	4	SDC2
STRA131	6.26102e-27	0.359286	0.642	0.468	4	STRA13
NDUFB61	6.2873e-27	0.359203	0.667	0.496	4	NDUFB6
RBM8A1	6.94868e-27	0.294402	0.839	0.763	4	RBM8A
TMBIM12	7.208e-27	0.37372	0.538	0.358	4	TMBIM1
SPHK11	8.40256e-27	0.379154	0.458	0.245	4	SPHK1
POMP3	9.03897e-27	0.311614	0.893	0.799	4	POMP
RASIP11	9.61805e-27	0.32812	0.293	0.097	4	RASIP1
MPZL12	9.97932e-27	0.331106	0.676	0.586	4	MPZL1
UQCRC11	1.84166e-26	0.313093	0.709	0.6	4	UQCRC1
POLR2E1	2.45751e-26	0.329725	0.64	0.509	4	POLR2E
RAB4A	2.56111e-26	0.342303	0.515	0.332	4	RAB4A
C9orf3	2.72181e-26	0.36599	0.322	0.127	4	C9orf3
TM7SF3	3.18683e-26	0.346207	0.301	0.14	4	TM7SF3
ARL4A	3.31028e-26	0.384353	0.395	0.217	4	ARL4A
SGCE	4.69125e-26	0.344671	0.4	0.219	4	SGCE
CACYBP2	6.41408e-26	0.375536	0.682	0.489	4	CACYBP
SCPEP12	7.74781e-26	0.372621	0.579	0.401	4	SCPEP1
WDR11	1.49124e-25	0.337773	0.672	0.54	4	WDR1
TBCB3	1.81905e-25	0.34924	0.588	0.402	4	TBCB
SPARCL11	2.34119e-25	0.367013	0.293	0.104	4	SPARCL1
PDLIM31	4.36423e-25	0.369386	0.418	0.238	4	PDLIM3
C1orf21	5.80243e-25	0.341993	0.387	0.171	4	C1orf21
FLNA2	6.55406e-25	0.388038	0.385	0.217	4	FLNA
GRPEL11	6.61181e-25	0.343304	0.556	0.408	4	GRPEL1
MRPL3	6.70168e-25	0.334945	0.554	0.403	4	MRPL3
ALDH3A21	7.91024e-25	0.350498	0.385	0.182	4	ALDH3A2
MNAT1	7.95391e-25	0.318959	0.389	0.242	4	MNAT1
NPC23	1.19459e-24	0.360366	0.741	0.631	4	NPC2
SNRPB2	1.54325e-24	0.319465	0.824	0.731	4	SNRPB
YWHAQ3	1.56316e-24	0.29571	0.843	0.78	4	YWHAQ
CDK42	1.68014e-24	0.355161	0.531	0.347	4	CDK4
EXT2	1.75037e-24	0.333205	0.391	0.23	4	EXT2
PSMB51	1.79194e-24	0.280342	0.91	0.84	4	PSMB5
PPP1R12A	2.38651e-24	0.337165	0.404	0.201	4	PPP1R12A
CDC371	3.37935e-24	0.301897	0.579	0.492	4	CDC37
CRIP21	3.60606e-24	0.366466	0.372	0.181	4	CRIP2
NFE2L21	4.58381e-24	0.325465	0.762	0.663	4	NFE2L2
CCM2	4.82886e-24	0.312914	0.326	0.139	4	CCM2
GTF3A1	5.69293e-24	0.338841	0.611	0.448	4	GTF3A
MPZL2	7.72186e-24	0.339696	0.464	0.314	4	MPZL2
CLIC41	8.01697e-24	0.319521	0.649	0.528	4	CLIC4
ANKRD39	9.11729e-24	0.298622	0.297	0.116	4	ANKRD39
ERCC1	1.11447e-23	0.317458	0.423	0.304	4	ERCC1
CD401	1.473e-23	0.343475	0.381	0.167	4	CD40
SLC39A13	1.84215e-23	0.306819	0.293	0.134	4	SLC39A13
C12orf65	2.1256e-23	0.320026	0.287	0.114	4	C12orf65
SNRPD12	2.21489e-23	0.34219	0.701	0.517	4	SNRPD1
SSSCA11	3.48849e-23	0.338034	0.473	0.308	4	SSSCA1
SOD1	4.72934e-23	0.292075	0.862	0.811	4	SOD1
IFI162	7.36072e-23	0.367897	0.452	0.255	4	IFI16
LSM72	7.51697e-23	0.326166	0.741	0.551	4	LSM7
MRPL4	7.65437e-23	0.316575	0.471	0.323	4	MRPL4
SLC39A142	8.87843e-23	0.35685	0.521	0.336	4	SLC39A14
NCL2	9.26291e-23	0.30997	0.665	0.523	4	NCL
NUDC2	9.73077e-23	0.311777	0.766	0.665	4	NUDC
LY6K	1.34475e-22	0.339894	0.328	0.144	4	LY6K
KXD1	1.38473e-22	0.308459	0.467	0.317	4	KXD1
MRPS17	1.41122e-22	0.323541	0.335	0.151	4	MRPS17
ADH51	1.60398e-22	0.313002	0.473	0.34	4	ADH5
FGFR1	1.69692e-22	0.271702	0.282	0.103	4	FGFR1
ASPH2	1.98027e-22	0.373533	0.64	0.497	4	ASPH
DYNLRB11	3.21278e-22	0.27871	0.686	0.615	4	DYNLRB1
DNAJB11	3.89504e-22	0.326011	0.582	0.438	4	DNAJB11
CD1511	4.00381e-22	0.320716	0.778	0.649	4	CD151
HSPA81	5.25636e-22	0.320095	0.81	0.721	4	HSPA8
CCT8	5.68198e-22	0.284166	0.835	0.773	4	CCT8
ARF51	6.54287e-22	0.292684	0.607	0.486	4	ARF5
EIF4H1	7.51162e-22	0.287973	0.692	0.578	4	EIF4H
MAGOH2	8.91223e-22	0.336765	0.603	0.415	4	MAGOH
COPS61	9.19758e-22	0.290813	0.64	0.534	4	COPS6
MRTO42	9.95172e-22	0.354839	0.427	0.235	4	MRTO4
CTSZ	1.45497e-21	0.297214	0.274	0.136	4	CTSZ
NBL1	1.61362e-21	0.318679	0.312	0.14	4	NBL1
BLVRA3	1.72388e-21	0.334946	0.481	0.287	4	BLVRA
TIMM501	1.90332e-21	0.314399	0.397	0.231	4	TIMM50
RAB322	2.31926e-21	0.368587	0.435	0.264	4	RAB32
PTPRE	3.86421e-21	0.328482	0.416	0.253	4	PTPRE
HRAS	3.91481e-21	0.297998	0.293	0.121	4	HRAS
ANXA33	4.06615e-21	0.354478	0.649	0.426	4	ANXA3
TXNDC172	4.55953e-21	0.339821	0.529	0.368	4	TXNDC17
GPC1	4.59525e-21	0.342081	0.326	0.136	4	GPC1
MRPS62	4.72851e-21	0.377896	0.663	0.508	4	MRPS6
HSPE11	8.22236e-21	0.282111	0.824	0.744	4	HSPE1
SSNA11	8.30831e-21	0.286953	0.623	0.513	4	SSNA1
CPNE1	8.44949e-21	0.312453	0.552	0.407	4	CPNE1
TIMM131	8.94467e-21	0.301021	0.695	0.595	4	TIMM13
CCT22	9.39076e-21	0.30679	0.674	0.515	4	CCT2
CDK2AP2	1.02514e-20	0.309811	0.619	0.474	4	CDK2AP2
MRPL141	1.15975e-20	0.262603	0.738	0.677	4	MRPL14
LSM2	1.4604e-20	0.298992	0.546	0.411	4	LSM2
NUTF22	1.52563e-20	0.322372	0.619	0.49	4	NUTF2
RHOA	1.52705e-20	0.259011	0.856	0.797	4	RHOA
CCL22	1.60441e-20	0.322773	0.897	0.765	4	CCL2
ERI32	1.98506e-20	0.301514	0.485	0.299	4	ERI3
GNB2	2.29715e-20	0.271116	0.632	0.547	4	GNB2
HIBCH	2.31224e-20	0.272004	0.318	0.163	4	HIBCH
BUD312	2.45345e-20	0.289055	0.678	0.552	4	BUD31
POLR2H1	2.63258e-20	0.302187	0.569	0.408	4	POLR2H
2017-09-15	2.802e-20	0.294977	0.72	0.617	4	2017-09-15
ROMO1	3.09294e-20	0.297545	0.563	0.406	4	ROMO1
XRCC52	3.26279e-20	0.292864	0.665	0.529	4	XRCC5
VPS291	3.67949e-20	0.297195	0.632	0.506	4	VPS29
1971-09-01	3.71823e-20	0.310817	0.588	0.45	4	2017-09-07
FLII	4.00064e-20	0.305639	0.414	0.262	4	FLII
SEC61G1	4.21923e-20	0.273856	0.818	0.731	4	SEC61G
UBE2I2	4.89018e-20	0.259827	0.743	0.685	4	UBE2I
PEF1	5.30626e-20	0.296991	0.494	0.331	4	PEF1
SNRPE1	5.70372e-20	0.298692	0.726	0.575	4	SNRPE
YWHAB1	5.9799e-20	0.275378	0.808	0.705	4	YWHAB
MITD12	6.02831e-20	0.314407	0.421	0.25	4	MITD1
TMEM43	6.17048e-20	0.289703	0.322	0.148	4	TMEM43
ETS2	1.08058e-19	0.277673	0.326	0.142	4	ETS2
VDAC21	1.18291e-19	0.255906	0.797	0.745	4	VDAC2
TOMM22	1.49159e-19	0.275534	0.502	0.375	4	TOMM22
C9orf142	1.69709e-19	0.295023	0.4	0.22	4	C9orf142
CYC1	2.1645e-19	0.272831	0.726	0.619	4	CYC1
KTN12	2.21265e-19	0.273838	0.768	0.702	4	KTN1
HNRNPU1	2.40259e-19	0.297931	0.715	0.59	4	HNRNPU
KDSR	2.59187e-19	0.313151	0.508	0.347	4	KDSR
CALU	2.65364e-19	0.322291	0.59	0.433	4	CALU
IMP3	2.70001e-19	0.29026	0.502	0.368	4	IMP3
RBBP7	2.74085e-19	0.289575	0.538	0.413	4	RBBP7
PFDN23	3.90101e-19	0.25136	0.822	0.715	4	PFDN2
MRPL361	4.00605e-19	0.275687	0.525	0.419	4	MRPL36
ANAPC111	4.19242e-19	0.259543	0.755	0.702	4	ANAPC11
BAD	4.94164e-19	0.289387	0.506	0.347	4	BAD
C1R2	5.19986e-19	0.3539	0.638	0.51	4	C1R
LMAN11	5.21067e-19	0.282489	0.774	0.69	4	LMAN1
CLPP	5.73091e-19	0.274274	0.494	0.371	4	CLPP
RCN23	6.46301e-19	0.297924	0.475	0.321	4	RCN2
SNRPG2	8.41586e-19	0.256063	0.805	0.731	4	SNRPG
PNRC2	8.5101e-19	0.314972	0.464	0.326	4	PNRC2
MAP2	8.79053e-19	0.276385	0.257	0.123	4	MAP2
GRAMD3	1.09921e-18	0.280318	0.333	0.194	4	GRAMD3
CCDC50	1.31886e-18	0.263911	0.377	0.268	4	CCDC50
SLC25A39	1.40449e-18	0.257055	0.527	0.445	4	SLC25A39
SPG201	1.51049e-18	0.289944	0.521	0.372	4	SPG20
TLN1	1.61087e-18	0.299364	0.402	0.244	4	TLN1
PUF60	1.65755e-18	0.273603	0.64	0.508	4	PUF60
PPP1CA	2.08629e-18	0.251091	0.638	0.554	4	PPP1CA
CBX11	2.35705e-18	0.310937	0.458	0.302	4	CBX1
TNFRSF12A3	2.6198e-18	0.334866	0.858	0.739	4	TNFRSF12A
TOMM402	2.62593e-18	0.312468	0.416	0.244	4	TOMM40
IMP42	3.90627e-18	0.291115	0.538	0.394	4	IMP4
TACC11	4.07473e-18	0.281084	0.299	0.132	4	TACC1
PTTG1IP	5.14611e-18	0.265354	0.63	0.552	4	PTTG1IP
DGUOK	5.20013e-18	0.258429	0.619	0.54	4	DGUOK
PGM11	5.54136e-18	0.265654	0.425	0.29	4	PGM1
MED102	6.87083e-18	0.295291	0.561	0.438	4	MED10
TCP1	8.78663e-18	0.277287	0.755	0.667	4	TCP1
SEMA3C1	1.17846e-17	0.275777	0.349	0.17	4	SEMA3C
APOBEC3G1	1.18756e-17	0.299407	0.255	0.102	4	APOBEC3G
PSMG1	1.31722e-17	0.270354	0.299	0.142	4	PSMG1
SMTN3	1.46475e-17	0.313033	0.395	0.256	4	SMTN
SLC38A11	1.50061e-17	0.282261	0.456	0.316	4	SLC38A1
HSPA92	1.71876e-17	0.297406	0.653	0.532	4	HSPA9
EPAS1	1.74998e-17	0.283524	0.27	0.125	4	EPAS1
STEAP1	1.77069e-17	0.303416	0.349	0.193	4	STEAP1
RPL7L1	1.83697e-17	0.269447	0.523	0.419	4	RPL7L1
VDAC3	1.90733e-17	0.266395	0.5	0.385	4	VDAC3
EHD4	2.60136e-17	0.262088	0.293	0.139	4	EHD4
SSB1	2.66017e-17	0.276014	0.642	0.528	4	SSB
MRPL27	3.15806e-17	0.278135	0.485	0.355	4	MRPL27
UXS1	3.6602e-17	0.274532	0.51	0.397	4	UXS1
MED30	3.70879e-17	0.290052	0.389	0.234	4	MED30
CSNK1A12	3.76883e-17	0.26982	0.69	0.603	4	CSNK1A1
ATXN10	5.7544e-17	0.258315	0.504	0.394	4	ATXN10
FKBP4	6.33473e-17	0.286016	0.703	0.61	4	FKBP4
DLD	6.36223e-17	0.270783	0.441	0.302	4	DLD
EIF5AL12	8.53399e-17	0.277982	0.446	0.289	4	EIF5AL1
C10orf352	8.97707e-17	0.292965	0.381	0.209	4	C10orf35
ECHDC3	1.06504e-16	0.255228	0.314	0.164	4	ECHDC3
NUDT4	1.14689e-16	0.303128	0.36	0.202	4	NUDT4
PSMD15	1.32182e-16	0.296872	0.446	0.274	4	PSMD1
GALNT31	1.34107e-16	0.291086	0.431	0.274	4	GALNT3
WBSCR222	1.38451e-16	0.276995	0.569	0.447	4	WBSCR22
PA2G41	1.43416e-16	0.270711	0.661	0.553	4	PA2G4
STIP11	1.44531e-16	0.291214	0.554	0.406	4	STIP1
UROD	1.61355e-16	0.265702	0.402	0.25	4	UROD
SNF8	1.61765e-16	0.273025	0.504	0.357	4	SNF8
RSU1	1.72206e-16	0.252419	0.385	0.261	4	RSU1
ARHGEF35	2.03501e-16	0.271589	0.28	0.161	4	ARHGEF35
CYB5R1	2.07963e-16	0.259898	0.354	0.239	4	CYB5R1
DFFA	2.16263e-16	0.264781	0.354	0.215	4	DFFA
C19orf241	2.35774e-16	0.275415	0.464	0.31	4	C19orf24
LYRM41	3.77266e-16	0.274617	0.473	0.339	4	LYRM4
HAPLN3	4.35032e-16	0.250449	0.278	0.152	4	HAPLN3
MRPL28	5.16457e-16	0.267	0.531	0.41	4	MRPL28
DCAF132	5.37953e-16	0.261606	0.416	0.257	4	DCAF13
RAP1B	5.74221e-16	0.277029	0.406	0.271	4	RAP1B
FAS	5.91832e-16	0.317309	0.356	0.199	4	FAS
PLEKHF1	6.41617e-16	0.290076	0.427	0.306	4	PLEKHF1
ARL3	6.7922e-16	0.255188	0.41	0.3	4	ARL3
KRT6B3	6.90695e-16	0.364914	0.751	0.618	4	KRT6B
SDF2L1	8.15948e-16	0.293057	0.536	0.426	4	SDF2L1
MTHFD22	8.56814e-16	0.298174	0.508	0.398	4	MTHFD2
PCNP	9.84893e-16	0.259845	0.688	0.586	4	PCNP
CD3201	1.00413e-15	0.274309	0.366	0.196	4	CD320
DNAJC82	1.03467e-15	0.265755	0.617	0.494	4	DNAJC8
PIH1D1	1.05087e-15	0.251131	0.538	0.431	4	PIH1D1
2017-09-02	1.26548e-15	0.252106	0.554	0.428	4	2017-09-02
CDC421	1.57691e-15	0.256113	0.684	0.559	4	CDC42
NEDD9	1.8324e-15	0.263251	0.291	0.152	4	NEDD9
IFRD2	2.00513e-15	0.255955	0.494	0.393	4	IFRD2
RUVBL1	2.04383e-15	0.27262	0.322	0.17	4	RUVBL1
TCEB12	2.12219e-15	0.267169	0.682	0.561	4	TCEB1
SEC11C	2.65673e-15	0.274204	0.565	0.441	4	SEC11C
HNRNPAB1	2.76517e-15	0.272916	0.458	0.288	4	HNRNPAB
CHIC21	3.46785e-15	0.282234	0.45	0.31	4	CHIC2
MYH93	4.71724e-15	0.30527	0.498	0.348	4	MYH9
DNPEP	4.75497e-15	0.260643	0.456	0.332	4	DNPEP
C19orf601	4.78021e-15	0.251486	0.448	0.337	4	C19orf60
STX4	7.2034e-15	0.255339	0.446	0.328	4	STX4
HEBP12	9.14547e-15	0.262784	0.414	0.271	4	HEBP1
BZW2	1.19355e-14	0.266256	0.345	0.187	4	BZW2
PRDX41	1.21391e-14	0.260529	0.588	0.49	4	PRDX4
APEX1	1.39366e-14	0.257876	0.485	0.338	4	APEX1
LRPAP11	1.66567e-14	0.255376	0.571	0.436	4	LRPAP1
IGSF81	1.78434e-14	0.255797	0.402	0.266	4	IGSF8
GLO11	2.48968e-14	0.256579	0.559	0.455	4	GLO1
PITHD1	2.67659e-14	0.269857	0.418	0.275	4	PITHD1
G6PD	2.70344e-14	0.250959	0.4	0.286	4	G6PD
LRRC591	2.83091e-14	0.265468	0.542	0.433	4	LRRC59
PEPD1	3.72756e-14	0.253558	0.414	0.303	4	PEPD
FBL	3.73991e-14	0.254005	0.592	0.479	4	FBL
NOC2L	4.22814e-14	0.262137	0.364	0.242	4	NOC2L
MAP41	4.83898e-14	0.261018	0.408	0.258	4	MAP4
NR3C11	6.47692e-14	0.269701	0.324	0.178	4	NR3C1
MYC2	8.14687e-14	0.347087	0.408	0.268	4	MYC
PSMD61	3.9827e-13	0.259214	0.54	0.413	4	PSMD6
DKC1	1.106e-12	0.257741	0.36	0.214	4	DKC1
MAP2K32	2.40566e-12	0.263434	0.51	0.395	4	MAP2K3
PPIF1	4.8916e-12	0.261924	0.483	0.372	4	PPIF
LINC001524	6.9233e-12	0.293521	0.548	0.407	4	LINC00152
FKBP113	9.35164e-12	0.25826	0.406	0.265	4	FKBP11
WDR741	2.148e-11	0.255446	0.364	0.228	4	WDR74
DYNLL11	3.24939e-11	0.251104	0.596	0.499	4	DYNLL1
C1S1	5.61642e-11	0.257922	0.575	0.462	4	C1S
GADD45A2	2.06767e-09	0.262967	0.362	0.227	4	GADD45A
RAN4	1.6387e-144	0.931031	0.981	0.856	5	RAN
EIF5A4	1.97932e-133	0.853472	0.981	0.89	5	EIF5A
SFN5	4.25241e-127	1.15121	0.981	0.71	5	SFN
PRMT14	6.95095e-116	0.821467	0.954	0.819	5	PRMT1
EIF4A1	6.68692e-107	0.747047	0.946	0.866	5	EIF4A1
KRT145	5.01969e-103	1.37955	0.896	0.396	5	KRT14
ANXA54	5.29886e-101	0.803859	0.97	0.889	5	ANXA5
EBNA1BP24	8.00726e-101	0.82479	0.728	0.394	5	EBNA1BP2
DRAP14	2.43733e-100	0.821228	0.91	0.703	5	DRAP1
PFDN24	4.36452e-98	0.759816	0.886	0.712	5	PFDN2
NUDC3	6.11438e-95	0.737509	0.856	0.659	5	NUDC
C1QBP3	1.44191e-92	0.707838	0.886	0.717	5	C1QBP
IMP43	2.19255e-90	0.71243	0.689	0.384	5	IMP4
TPM25	7.91403e-90	0.846861	0.823	0.298	5	TPM2
FAM96B4	1.51103e-89	0.767597	0.902	0.685	5	FAM96B
RANBP14	3.74715e-89	0.739263	0.812	0.541	5	RANBP1
CAV15	7.84499e-86	0.989919	0.73	0.245	5	CAV1
SERBP12	6.58538e-84	0.652165	0.853	0.727	5	SERBP1
FHL25	7.01229e-84	0.875938	0.839	0.5	5	FHL2
NME14	1.22014e-83	0.809889	0.76	0.417	5	NME1
EIF2S12	2.14298e-82	0.706566	0.711	0.437	5	EIF2S1
SRM5	3.82803e-82	0.812712	0.654	0.279	5	SRM
LSM73	1.53465e-81	0.700617	0.812	0.549	5	LSM7
GPC11	3.57606e-81	0.901392	0.49	0.126	5	GPC1
CCT53	3.86429e-81	0.696084	0.847	0.649	5	CCT5
MT2A5	1.60164e-78	0.389882	0.929	0.571	5	MT2A
HSPD1	1.22678e-77	0.657636	0.899	0.759	5	HSPD1
SNRPD13	1.25071e-77	0.699229	0.747	0.518	5	SNRPD1
TUBB2B5	5.10154e-76	0.811297	0.687	0.222	5	TUBB2B
VDAC1	9.14174e-76	0.584232	0.804	0.689	5	VDAC1
TOMM403	2.38562e-74	0.704033	0.55	0.236	5	TOMM40
PAK1IP1	1.66056e-72	0.664393	0.466	0.131	5	PAK1IP1
NCL3	3.50162e-69	0.661075	0.785	0.516	5	NCL
PA2G42	3.80357e-69	0.624012	0.741	0.549	5	PA2G4
CCT6A2	4.20294e-69	0.586466	0.757	0.625	5	CCT6A
NAA204	2.29633e-68	0.578298	0.894	0.819	5	NAA20
CCT23	4.05027e-68	0.624958	0.703	0.517	5	CCT2
TNFRSF12A4	5.44123e-68	0.717048	0.94	0.734	5	TNFRSF12A
CNBP	1.43791e-67	0.530067	0.916	0.862	5	CNBP
PSMC14	3.10735e-67	0.625516	0.861	0.7	5	PSMC1
PPIF2	1.08001e-66	0.646933	0.567	0.367	5	PPIF
RBM8A2	3.77492e-65	0.570802	0.888	0.76	5	RBM8A
GSTO15	9.15112e-65	0.713521	0.875	0.71	5	GSTO1
EIF62	2.51444e-64	0.562043	0.774	0.676	5	EIF6
SSR31	2.93541e-63	0.581612	0.842	0.715	5	SSR3
EIF5B2	3.13774e-61	0.572761	0.717	0.566	5	EIF5B
BRIX11	4.99416e-61	0.596521	0.493	0.213	5	BRIX1
ODC13	6.80332e-61	0.74961	0.616	0.276	5	ODC1
CYCS1	7.51788e-61	0.57023	0.817	0.699	5	CYCS
SNHG151	1.56816e-60	0.660908	0.512	0.21	5	SNHG15
PSMD122	6.23705e-60	0.593567	0.676	0.478	5	PSMD12
EIF3I3	1.54032e-59	0.542494	0.905	0.815	5	EIF3I
PSMD24	3.12157e-58	0.650629	0.785	0.546	5	PSMD2
HSPE12	4.55211e-58	0.567407	0.886	0.74	5	HSPE1
PSMC44	7.98535e-58	0.60257	0.763	0.586	5	PSMC4
PSMD144	9.65737e-58	0.65097	0.787	0.552	5	PSMD14
SNRPB3	1.60274e-57	0.552098	0.858	0.731	5	SNRPB
FKBP41	2.76962e-57	0.541401	0.741	0.609	5	FKBP4
ADRM14	3.371e-57	0.568381	0.831	0.684	5	ADRM1
CCT73	4.44005e-57	0.544194	0.76	0.64	5	CCT7
POLD23	6.45662e-57	0.588927	0.651	0.4	5	POLD2
TXNL1	1.79221e-56	0.520865	0.714	0.592	5	TXNL1
STRAP2	1.93798e-56	0.543284	0.708	0.54	5	STRAP
SNRPF5	4.33572e-56	0.617635	0.698	0.438	5	SNRPF
CCT42	5.48829e-56	0.531367	0.82	0.718	5	CCT4
SBDS1	6.29683e-56	0.535659	0.826	0.664	5	SBDS
PPP1R15A1	9.45414e-56	0.67623	0.757	0.553	5	PPP1R15A
HNRNPDL1	1.42837e-55	0.539772	0.899	0.815	5	HNRNPDL
HSPA93	5.68668e-55	0.566486	0.706	0.531	5	HSPA9
VDAC22	1.23289e-54	0.49862	0.828	0.744	5	VDAC2
RSL1D1	2.45687e-53	0.477179	0.766	0.701	5	RSL1D1
VIM5	6.78787e-53	0.85685	0.706	0.322	5	VIM
MAGOH3	7.6823e-53	0.564931	0.657	0.415	5	MAGOH
TRMT1125	1.98876e-52	0.539032	0.899	0.747	5	TRMT112
ETF1	6.40818e-52	0.493839	0.54	0.386	5	ETF1
SNU131	7.58805e-52	0.487081	0.872	0.79	5	SNU13
CCDC85B	8.31708e-52	0.710094	0.403	0.151	5	CCDC85B
DKC11	3.15684e-51	0.570042	0.444	0.21	5	DKC1
ITGB15	5.07028e-51	0.634135	0.807	0.607	5	ITGB1
RAD23A3	1.08209e-50	0.485893	0.858	0.769	5	RAD23A
FOSL1	1.49472e-50	0.652669	0.452	0.15	5	FOSL1
DDX211	4.4842e-50	0.555843	0.629	0.441	5	DDX21
PTP4A12	7.00299e-50	0.597798	0.534	0.29	5	PTP4A1
HNRNPM2	1.07111e-49	0.547811	0.687	0.514	5	HNRNPM
PSMD73	1.23408e-49	0.496192	0.809	0.701	5	PSMD7
TIMM17A1	1.28418e-49	0.51781	0.586	0.385	5	TIMM17A
PSMD114	1.31796e-49	0.570602	0.801	0.601	5	PSMD11
XRCC63	3.38344e-49	0.48787	0.834	0.725	5	XRCC6
ILF2	4.15037e-49	0.446879	0.798	0.743	5	ILF2
TAGLN5	1.08019e-48	0.320917	0.619	0.26	5	TAGLN
PHB3	1.35033e-48	0.513128	0.79	0.627	5	PHB
KCNMA1	4.1387e-48	0.675934	0.319	0.062	5	KCNMA1
GUK11	6.187e-48	0.44115	0.812	0.758	5	GUK1
PSMD84	9.50205e-48	0.483397	0.886	0.812	5	PSMD8
CLTB1	1.0035e-47	0.521105	0.79	0.635	5	CLTB
DDX18	1.26753e-47	0.471103	0.556	0.412	5	DDX18
EIF4G22	1.40934e-47	0.479795	0.684	0.574	5	EIF4G2
GLRX33	1.45798e-47	0.537426	0.736	0.564	5	GLRX3
WDR46	2.90242e-47	0.478937	0.433	0.242	5	WDR46
PDCD54	5.11396e-47	0.505514	0.809	0.683	5	PDCD5
GEM	1.46948e-46	0.692723	0.499	0.16	5	GEM
IFRD21	2.56747e-46	0.49784	0.589	0.387	5	IFRD2
APRT3	3.08579e-46	0.463546	0.777	0.713	5	APRT
PSMB24	5.47511e-46	0.507063	0.926	0.864	5	PSMB2
CTNNAL14	8.32834e-46	0.590646	0.512	0.262	5	CTNNAL1
RRP9	9.19724e-46	0.498942	0.373	0.142	5	RRP9
WBSCR223	1.20827e-45	0.481093	0.605	0.447	5	WBSCR22
MTDH	1.661e-45	0.437434	0.643	0.564	5	MTDH
LGALS15	2.12962e-45	0.469916	0.924	0.711	5	LGALS1
STOML2	3.81048e-45	0.430811	0.678	0.573	5	STOML2
WDR43	1.5207e-44	0.537015	0.452	0.188	5	WDR43
GTPBP4	7.13929e-44	0.500397	0.431	0.24	5	GTPBP4
PDLIM44	9.20235e-44	0.555255	0.858	0.636	5	PDLIM4
UTP18	1.39786e-43	0.440148	0.417	0.248	5	UTP18
MRTO43	3.297e-43	0.541025	0.51	0.233	5	MRTO4
NOP16	3.3996e-43	0.557077	0.414	0.164	5	NOP16
DNAJB111	3.70799e-43	0.447186	0.52	0.448	5	DNAJB11
HNRNPU2	7.09638e-43	0.443174	0.659	0.599	5	HNRNPU
SNRPD21	1.18972e-42	0.428375	0.913	0.854	5	SNRPD2
CDK43	1.50132e-42	0.514249	0.564	0.35	5	CDK4
UBE2N2	1.74228e-42	0.496979	0.553	0.377	5	UBE2N
FKBP114	2.7752e-42	0.59426	0.49	0.261	5	FKBP11
BCCIP	6.75778e-42	0.496779	0.411	0.21	5	BCCIP
CPSF61	2.60105e-41	0.483857	0.425	0.239	5	CPSF6
PTGES33	5.98938e-41	0.466999	0.82	0.739	5	PTGES3
C8orf33	6.02473e-41	0.483649	0.406	0.212	5	C8orf33
ARPC24	9.08096e-41	0.444432	0.913	0.825	5	ARPC2
PSMB73	1.80978e-40	0.447382	0.907	0.854	5	PSMB7
PSMC62	2.11723e-40	0.435196	0.616	0.502	5	PSMC6
LDHB3	2.57121e-40	0.462092	0.899	0.822	5	LDHB
DDX39A1	2.89924e-40	0.494405	0.477	0.303	5	DDX39A
SRSF34	9.14985e-40	0.495254	0.826	0.674	5	SRSF3
RPIA	1.62661e-39	0.407401	0.311	0.159	5	RPIA
TIMM132	1.84313e-39	0.438074	0.698	0.598	5	TIMM13
RPF2	2.35882e-39	0.452441	0.357	0.184	5	RPF2
ACTG21	2.65275e-39	0.615971	0.436	0.135	5	ACTG2
POLR2H2	3.04856e-39	0.465359	0.594	0.41	5	POLR2H
PNO1	4.88154e-39	0.467927	0.332	0.107	5	PNO1
ITGA24	5.77411e-39	0.643448	0.632	0.353	5	ITGA2
GPATCH4	7.10984e-39	0.490969	0.346	0.132	5	GPATCH4
DCAF133	9.32178e-39	0.49041	0.463	0.257	5	DCAF13
TMX2	9.96886e-39	0.397657	0.425	0.298	5	TMX2
KRT174	1.57469e-38	0.964011	0.845	0.621	5	KRT17
NME21	2.02815e-38	0.434168	0.659	0.522	5	NME2
PCNP1	4.31932e-38	0.402665	0.67	0.591	5	PCNP
PUM3	5.51815e-38	0.483789	0.431	0.233	5	PUM3
STK17A3	5.97693e-38	0.559026	0.537	0.315	5	STK17A
NDUFB62	8.42459e-38	0.413157	0.619	0.506	5	NDUFB6
SLIRP1	9.85806e-38	0.419539	0.594	0.492	5	SLIRP
PPM1G	1.13349e-37	0.397945	0.537	0.424	5	PPM1G
EIF53	1.16772e-37	0.446699	0.826	0.744	5	EIF5
BAG32	1.47732e-37	0.542745	0.439	0.227	5	BAG3
PSMA23	1.76538e-37	0.415657	0.839	0.773	5	PSMA2
FEZ15	2.75447e-37	0.532304	0.559	0.224	5	FEZ1
PSMD134	2.91954e-37	0.473908	0.687	0.563	5	PSMD13
NPM3	4.11575e-37	0.439289	0.406	0.221	5	NPM3
PSMD62	5.843e-37	0.455787	0.556	0.415	5	PSMD6
PGAM14	6.94316e-37	0.420386	0.752	0.668	5	PGAM1
CTC-524C5.2	7.11217e-37	0.430425	0.292	0.131	5	CTC-524C5.2
RNPS11	7.71461e-37	0.420391	0.616	0.505	5	RNPS1
NDUFAF4	3.7936e-36	0.466296	0.376	0.178	5	NDUFAF4
CACYBP3	4.44958e-36	0.483144	0.646	0.499	5	CACYBP
SF3B63	8.37195e-36	0.428239	0.793	0.685	5	SF3B6
NAA101	8.54665e-36	0.434918	0.569	0.41	5	NAA10
PSMB64	1.05741e-35	0.440354	0.894	0.817	5	PSMB6
RRP15	1.09356e-35	0.415008	0.283	0.077	5	RRP15
WDR742	1.40362e-35	0.486985	0.428	0.226	5	WDR74
PSMA54	1.6593e-35	0.430501	0.815	0.697	5	PSMA5
STIP12	2.11624e-35	0.474817	0.569	0.409	5	STIP1
TCP11	3.66964e-35	0.45924	0.809	0.664	5	TCP1
GNL3	4.10667e-35	0.438241	0.523	0.384	5	GNL3
PSMA34	5.85576e-35	0.419274	0.886	0.808	5	PSMA3
PSMD34	9.31691e-35	0.451808	0.662	0.508	5	PSMD3
DCTPP11	9.80356e-35	0.449127	0.469	0.29	5	DCTPP1
RND34	1.98687e-34	0.696581	0.567	0.315	5	RND3
BUD313	1.99388e-34	0.387511	0.64	0.559	5	BUD31
HSPA82	2.24478e-34	0.437181	0.815	0.723	5	HSPA8
LINC00665	2.48021e-34	0.416838	0.302	0.122	5	LINC00665
NIFK	2.70872e-34	0.454822	0.392	0.211	5	NIFK
TUBB65	2.89839e-34	0.533636	0.67	0.354	5	TUBB6
DNAJC83	3.62767e-34	0.434663	0.64	0.495	5	DNAJC8
PSMC34	3.76559e-34	0.438154	0.823	0.718	5	PSMC3
SERPINB55	4.04409e-34	0.532505	0.54	0.23	5	SERPINB5
GADD45B1	4.10756e-34	0.43796	0.275	0.389	5	GADD45B
VCP3	4.76854e-34	0.410898	0.801	0.738	5	VCP
METAP2	5.93191e-34	0.37159	0.55	0.462	5	METAP2
SNRNP401	6.81182e-34	0.412217	0.45	0.28	5	SNRNP40
NDUFAF22	9.72572e-34	0.455004	0.51	0.315	5	NDUFAF2
HNRNPA0	1.14556e-33	0.375693	0.779	0.726	5	HNRNPA0
S100A104	1.24378e-33	0.495838	0.959	0.842	5	S100A10
CMSS1	1.42377e-33	0.492746	0.384	0.175	5	CMSS1
NARS2	1.48908e-33	0.382934	0.61	0.535	5	NARS
LYAR	2.01319e-33	0.440376	0.354	0.139	5	LYAR
PAICS	2.46988e-33	0.371352	0.368	0.21	5	PAICS
POMP4	5.97868e-33	0.396438	0.894	0.802	5	POMP
RAD23B	7.6003e-33	0.347136	0.61	0.558	5	RAD23B
TCEB13	1.15591e-32	0.384355	0.657	0.567	5	TCEB1
DNAJB62	1.36251e-32	0.391994	0.899	0.842	5	DNAJB6
NAA50	1.72835e-32	0.41755	0.433	0.275	5	NAA50
PPP2CA	2.5185e-32	0.366905	0.583	0.52	5	PPP2CA
CAV23	2.94706e-32	0.497683	0.545	0.334	5	CAV2
COL17A12	4.48523e-32	0.504798	0.455	0.173	5	COL17A1
CCDC1241	4.68071e-32	0.39082	0.567	0.459	5	CCDC124
G3BP1	9.86601e-32	0.40159	0.447	0.333	5	G3BP1
CPNE11	1.04326e-31	0.387594	0.529	0.414	5	CPNE1
SF3B4	1.12957e-31	0.382872	0.439	0.302	5	SF3B4
GRPEL12	1.14017e-31	0.399379	0.537	0.415	5	GRPEL1
PSMA44	1.2238e-31	0.407701	0.902	0.821	5	PSMA4
NOLC1	1.25454e-31	0.410591	0.311	0.144	5	NOLC1
H2AFY	1.9238e-31	0.374452	0.651	0.56	5	H2AFY
GYPC5	4.51265e-31	0.523825	0.567	0.296	5	GYPC
KDELR2	4.67257e-31	0.380498	0.768	0.707	5	KDELR2
EIF4H2	4.94761e-31	0.346624	0.638	0.587	5	EIF4H
ATP5B	1.02738e-30	0.375214	0.847	0.78	5	ATP5B
MPZL13	2.3327e-30	0.400632	0.681	0.588	5	MPZL1
MRPL32	2.47581e-30	0.35863	0.569	0.465	5	MRPL32
RPL7L11	5.65451e-30	0.37586	0.54	0.421	5	RPL7L1
BLOC1S2	7.1021e-30	0.381557	0.431	0.311	5	BLOC1S2
DNAJB12	7.99462e-30	0.535187	0.474	0.316	5	DNAJB1
PITHD11	1.07582e-29	0.391223	0.414	0.28	5	PITHD1
THOC61	1.39603e-29	0.419441	0.444	0.236	5	THOC6
EEF1E11	1.60064e-29	0.35195	0.422	0.324	5	EEF1E1
ENOPH1	2.00294e-29	0.361435	0.379	0.228	5	ENOPH1
GNL2	2.04822e-29	0.418959	0.42	0.267	5	GNL2
TTC11	2.23677e-29	0.367666	0.534	0.431	5	TTC1
SRSF23	2.67569e-29	0.433226	0.689	0.55	5	SRSF2
BZW21	2.67791e-29	0.407418	0.36	0.19	5	BZW2
MRPL41	2.74174e-29	0.368665	0.46	0.329	5	MRPL4
TIMM502	3.45625e-29	0.405512	0.417	0.234	5	TIMM50
PTRF3	3.49018e-29	0.474539	0.564	0.362	5	PTRF
PSMC24	3.66552e-29	0.426746	0.559	0.407	5	PSMC2
OLA1	5.16801e-29	0.374708	0.518	0.387	5	OLA1
SAR1A	5.33686e-29	0.353211	0.425	0.33	5	SAR1A
CDC372	5.73265e-29	0.362371	0.578	0.494	5	CDC37
CRYAB4	1.89943e-28	0.664093	0.689	0.526	5	CRYAB
TMEM11	1.96644e-28	0.306764	0.381	0.295	5	TMEM11
LTV1	2.35761e-28	0.371883	0.275	0.117	5	LTV1
HDAC2	2.61117e-28	0.325572	0.485	0.398	5	HDAC2
GAR1	5.6382e-28	0.314895	0.3	0.2	5	GAR1
MINOS11	6.60747e-28	0.340321	0.564	0.494	5	MINOS1
LINC015892	7.41444e-28	0.430868	0.335	0.111	5	LINC01589
HOTAIRM1	1.05923e-27	0.344421	0.36	0.297	5	HOTAIRM1
NOP58	1.06788e-27	0.370352	0.343	0.203	5	NOP58
EIF5AL13	1.34673e-27	0.418586	0.482	0.29	5	EIF5AL1
DMKN2	1.39092e-27	0.435662	0.575	0.394	5	DMKN
YBX34	1.695e-27	0.38645	0.774	0.7	5	YBX3
BYSL	1.98534e-27	0.363291	0.27	0.093	5	BYSL
CCDC86	2.16217e-27	0.364691	0.259	0.072	5	CCDC86
NRBP12	2.39482e-27	0.382019	0.428	0.298	5	NRBP1
FBL1	2.56223e-27	0.374813	0.599	0.482	5	FBL
TRAP1	2.71679e-27	0.385488	0.439	0.286	5	TRAP1
RNF126	2.80911e-27	0.364354	0.425	0.284	5	RNF126
HSPA1A2	2.82402e-27	0.471434	0.665	0.561	5	HSPA1A
MORF4L21	2.8734e-27	0.347794	0.777	0.711	5	MORF4L2
SLC25A391	3.65981e-27	0.308396	0.501	0.45	5	SLC25A39
SRSF10	3.68968e-27	0.330896	0.474	0.382	5	SRSF10
NOP56	3.70579e-27	0.377478	0.343	0.2	5	NOP56
UTP11L	5.01287e-27	0.389039	0.46	0.285	5	UTP11L
GAS64	5.77106e-27	0.475377	0.537	0.262	5	GAS6
ELAVL1	1.00219e-26	0.310192	0.455	0.373	5	ELAVL1
UBE2G1	1.1026e-26	0.304453	0.302	0.224	5	UBE2G1
AK6	1.13477e-26	0.338345	0.414	0.322	5	AK6
NHP23	1.21498e-26	0.385667	0.695	0.567	5	NHP2
EIF3K	1.24909e-26	0.335048	0.858	0.783	5	EIF3K
HSD17B10	1.66313e-26	0.329124	0.523	0.438	5	HSD17B10
MRPL12	1.77451e-26	0.375271	0.477	0.321	5	MRPL12
TINAGL13	2.47702e-26	0.501793	0.706	0.578	5	TINAGL1
CAPN23	2.81304e-26	0.417714	0.766	0.584	5	CAPN2
ARHGDIA3	3.27516e-26	0.350656	0.624	0.533	5	ARHGDIA
YRDC	3.58555e-26	0.353899	0.286	0.137	5	YRDC
CHIC22	3.72692e-26	0.390152	0.46	0.313	5	CHIC2
HMOX13	3.91246e-26	0.471787	0.918	0.859	5	HMOX1
CCM21	4.09771e-26	0.385115	0.341	0.143	5	CCM2
AHSA1	4.14565e-26	0.386189	0.575	0.425	5	AHSA1
RAP1B1	4.50621e-26	0.31415	0.36	0.28	5	RAP1B
CCDC47	4.54414e-26	0.320269	0.474	0.382	5	CCDC47
TOMM5	5.74149e-26	0.378729	0.392	0.234	5	TOMM5
POLR2F	5.90631e-26	0.335316	0.597	0.526	5	POLR2F
C19orf242	1.05814e-25	0.367681	0.452	0.315	5	C19orf24
PSMC54	1.23614e-25	0.35525	0.741	0.662	5	PSMC5
RAE1	1.4091e-25	0.331588	0.332	0.204	5	RAE1
YWHAQ4	1.54706e-25	0.349917	0.834	0.783	5	YWHAQ
SYNCRIP	1.75078e-25	0.378025	0.401	0.26	5	SYNCRIP
MEG3	3.94981e-25	0.338343	0.256	0.075	5	MEG3
TWISTNB	5.23901e-25	0.343222	0.283	0.134	5	TWISTNB
CBX12	5.51166e-25	0.372992	0.45	0.308	5	CBX1
SPG202	5.57376e-25	0.331583	0.466	0.382	5	SPG20
HNRNPF	5.60728e-25	0.329964	0.687	0.631	5	HNRNPF
HCFC1R1	7.85119e-25	0.350836	0.27	0.147	5	HCFC1R1
UTP4	8.42166e-25	0.355163	0.259	0.1	5	UTP4
NIP7	9.892e-25	0.34047	0.316	0.17	5	NIP7
TSR2	1.02448e-24	0.285198	0.341	0.25	5	TSR2
FAS1	1.04909e-24	0.43213	0.368	0.203	5	FAS
RUVBL2	1.10955e-24	0.321547	0.406	0.318	5	RUVBL2
SNRPA1	1.16149e-24	0.355458	0.646	0.517	5	SNRPA1
HSPA4L	1.72331e-24	0.372953	0.286	0.095	5	HSPA4L
WBP55	2.27051e-24	0.391033	0.673	0.538	5	WBP5
GOLT1B	2.96827e-24	0.292001	0.319	0.248	5	GOLT1B
SRSF72	3.59205e-24	0.362166	0.681	0.616	5	SRSF7
ABCE1	4.53412e-24	0.328269	0.311	0.18	5	ABCE1
DNAJA2	5.24082e-24	0.280401	0.395	0.34	5	DNAJA2
SERPINH12	5.73583e-24	0.444954	0.362	0.166	5	SERPINH1
SNRPG3	6.90463e-24	0.325718	0.804	0.733	5	SNRPG
C12orf29	7.95187e-24	0.299904	0.262	0.173	5	C12orf29
SNRPE2	9.29665e-24	0.352654	0.681	0.584	5	SNRPE
ZNF593	1.18586e-23	0.320418	0.493	0.393	5	ZNF593
POLE3	2.62879e-23	0.342422	0.308	0.17	5	POLE3
BOP1	2.70498e-23	0.343903	0.294	0.107	5	BOP1
MAP2K33	3.81388e-23	0.364647	0.499	0.4	5	MAP2K3
ITGA62	4.27071e-23	0.426539	0.33	0.138	5	ITGA6
RBM171	4.36957e-23	0.31824	0.463	0.38	5	RBM17
CHCHD3	5.68668e-23	0.290973	0.373	0.277	5	CHCHD3
MRPS23	6.31297e-23	0.312048	0.379	0.273	5	MRPS23
AMIGO22	7.44838e-23	0.455195	0.36	0.148	5	AMIGO2
IMP31	7.92649e-23	0.28798	0.433	0.379	5	IMP3
EI241	8.72659e-23	0.325578	0.589	0.519	5	EI24
ATP5G14	8.87971e-23	0.357856	0.711	0.599	5	ATP5G1
CD3202	9.30517e-23	0.378551	0.381	0.2	5	CD320
EIF4E	1.05336e-22	0.314392	0.477	0.385	5	EIF4E
STRA132	1.22737e-22	0.334629	0.583	0.479	5	STRA13
NGDN	1.52615e-22	0.273165	0.302	0.232	5	NGDN
MRPL362	1.99684e-22	0.314965	0.515	0.423	5	MRPL36
MRPS25	2.01068e-22	0.267371	0.27	0.204	5	MRPS25
RUVBL11	2.36415e-22	0.350291	0.332	0.174	5	RUVBL1
SEC11C1	2.7424e-22	0.323838	0.529	0.449	5	SEC11C
LRRC592	3.11145e-22	0.336512	0.559	0.435	5	LRRC59
SUPT16H	3.32203e-22	0.339324	0.324	0.198	5	SUPT16H
MYC3	3.35614e-22	0.501066	0.458	0.267	5	MYC
TERF2IP	3.99066e-22	0.287333	0.591	0.537	5	TERF2IP
PPP2R2A	4.09143e-22	0.295944	0.455	0.399	5	PPP2R2A
BOD1	4.15353e-22	0.347984	0.436	0.286	5	BOD1
ADAMTS11	4.38196e-22	0.669838	0.335	0.137	5	ADAMTS1
MRPS12	4.96922e-22	0.306159	0.474	0.364	5	MRPS12
AATF	5.23247e-22	0.270762	0.281	0.195	5	AATF
RASIP12	5.23715e-22	0.360748	0.289	0.104	5	RASIP1
DFFA1	5.36895e-22	0.331606	0.357	0.219	5	DFFA
PTTG12	5.5597e-22	0.523642	0.409	0.202	5	PTTG1
PEPD2	5.97525e-22	0.357234	0.466	0.301	5	PEPD
NOC2L1	6.36047e-22	0.336545	0.371	0.245	5	NOC2L
ARPP191	1.09399e-21	0.33294	0.458	0.375	5	ARPP19
EIF1AX	1.16304e-21	0.32225	0.572	0.476	5	EIF1AX
MRPL47	1.35948e-21	0.302237	0.444	0.36	5	MRPL47
COPS3	1.43966e-21	0.322299	0.398	0.271	5	COPS3
PELO	1.52216e-21	0.31823	0.406	0.305	5	PELO
NDUFA12	1.59162e-21	0.274078	0.49	0.434	5	NDUFA12
CDC123	1.75288e-21	0.297382	0.411	0.303	5	CDC123
PPFIBP12	2.26311e-21	0.391798	0.368	0.195	5	PPFIBP1
MRPL31	3.10536e-21	0.302985	0.493	0.414	5	MRPL3
HNRNPAB2	3.24594e-21	0.367932	0.444	0.295	5	HNRNPAB
PRMT5	4.13272e-21	0.335987	0.346	0.2	5	PRMT5
DPM2	4.97309e-21	0.330851	0.392	0.267	5	DPM2
GOLGA7	5.13717e-21	0.265538	0.409	0.347	5	GOLGA7
NUTF23	5.69367e-21	0.360322	0.627	0.494	5	NUTF2
COA4	5.97127e-21	0.302028	0.406	0.311	5	COA4
LY6K1	6.29289e-21	0.377629	0.322	0.151	5	LY6K
ERI33	8.8777e-21	0.286487	0.395	0.314	5	ERI3
SDHB	9.70912e-21	0.308265	0.58	0.495	5	SDHB
ACTR33	1.26886e-20	0.332903	0.717	0.649	5	ACTR3
RAB14	1.44944e-20	0.268476	0.401	0.33	5	RAB14
DDX3X1	1.62184e-20	0.336573	0.504	0.398	5	DDX3X
TRAPPC4	1.75503e-20	0.289455	0.436	0.353	5	TRAPPC4
EBPL	1.80781e-20	0.3083	0.433	0.309	5	EBPL
NSFL1C	1.98078e-20	0.310215	0.643	0.575	5	NSFL1C
LAMC24	2.0655e-20	0.434405	0.531	0.351	5	LAMC2
CDC37L1	2.07042e-20	0.2815	0.286	0.204	5	CDC37L1
ALKBH5	2.1239e-20	0.298505	0.371	0.267	5	ALKBH5
GLO12	2.14376e-20	0.311565	0.545	0.459	5	GLO1
ALG3	4.01799e-20	0.273432	0.327	0.226	5	ALG3
NCBP2	4.51809e-20	0.327647	0.436	0.29	5	NCBP2
ANP32E	5.00753e-20	0.310431	0.341	0.239	5	ANP32E
WDR77	5.9748e-20	0.306155	0.27	0.155	5	WDR77
C17orf89	7.18181e-20	0.277145	0.308	0.206	5	C17orf89
GTF2H1	7.5047e-20	0.300118	0.33	0.202	5	GTF2H1
SSRP1	1.28606e-19	0.272344	0.414	0.337	5	SSRP1
C10orf353	1.51842e-19	0.347097	0.362	0.216	5	C10orf35
TSTA32	1.63775e-19	0.27723	0.384	0.309	5	TSTA3
MRPS171	1.93196e-19	0.315181	0.275	0.163	5	MRPS17
RBM25	2.26296e-19	0.281409	0.351	0.263	5	RBM25
CHORDC1	3.12909e-19	0.319919	0.322	0.191	5	CHORDC1
TXNL4A	3.22187e-19	0.257322	0.371	0.303	5	TXNL4A
DNAJC2	3.25793e-19	0.339426	0.392	0.259	5	DNAJC2
SRPRB	4.09311e-19	0.255356	0.264	0.185	5	SRPRB
TMEM40	8.33627e-19	0.395561	0.354	0.171	5	TMEM40
NCBP2-AS2	8.92583e-19	0.251609	0.297	0.218	5	NCBP2-AS2
AAMP	8.93367e-19	0.281477	0.591	0.52	5	AAMP
NDUFS64	9.9517e-19	0.310236	0.629	0.546	5	NDUFS6
NUDT41	1.04974e-18	0.355545	0.362	0.206	5	NUDT4
TOMM221	1.12722e-18	0.251214	0.45	0.384	5	TOMM22
IDH3A	1.23333e-18	0.28178	0.319	0.207	5	IDH3A
TRIAP1	1.24215e-18	0.265864	0.294	0.216	5	TRIAP1
XPO1	1.51662e-18	0.287645	0.395	0.286	5	XPO1
ARIH2	1.52118e-18	0.260913	0.324	0.239	5	ARIH2
HSPA1B2	1.6535e-18	0.395592	0.529	0.395	5	HSPA1B
MYO1B4	1.65801e-18	0.333368	0.651	0.558	5	MYO1B
WWTR1	1.84664e-18	0.310805	0.392	0.282	5	WWTR1
HN12	1.94938e-18	0.338945	0.335	0.231	5	HN1
USP14	2.20641e-18	0.312666	0.349	0.217	5	USP14
MPHOSPH10	2.43371e-18	0.262096	0.319	0.241	5	MPHOSPH10
DKK34	2.97325e-18	0.36439	0.42	0.197	5	DKK3
UFD1L4	3.34321e-18	0.325915	0.61	0.506	5	UFD1L
NXT1	3.6043e-18	0.285498	0.371	0.28	5	NXT1
STMN14	4.11571e-18	0.372823	0.425	0.236	5	STMN1
SNRPC	4.1681e-18	0.274827	0.46	0.379	5	SNRPC
NSRP1	5.82605e-18	0.28481	0.439	0.363	5	NSRP1
HSPBP1	6.68194e-18	0.293066	0.311	0.184	5	HSPBP1
NDUFA6	8.09744e-18	0.278615	0.591	0.531	5	NDUFA6
MED301	9.75995e-18	0.293499	0.349	0.243	5	MED30
MSRB31	9.86977e-18	0.339734	0.308	0.121	5	MSRB3
CALU1	1.21584e-17	0.307362	0.526	0.444	5	CALU
FDX15	1.28118e-17	0.375803	0.591	0.433	5	FDX1
PARP13	1.58012e-17	0.351939	0.477	0.317	5	PARP1
PRNP5	2.01601e-17	0.39205	0.58	0.387	5	PRNP
SSSCA12	2.0337e-17	0.285103	0.409	0.319	5	SSSCA1
C9orf31	2.24693e-17	0.340938	0.3	0.135	5	C9orf3
GSPT1	2.2834e-17	0.269695	0.488	0.413	5	GSPT1
MED103	2.82381e-17	0.294936	0.542	0.443	5	MED10
HSPA4	3.04326e-17	0.294966	0.368	0.259	5	HSPA4
PHLDA34	3.44298e-17	0.321898	0.387	0.254	5	PHLDA3
TCEA1	3.702e-17	0.269742	0.496	0.426	5	TCEA1
GTF2A2	3.87825e-17	0.257208	0.518	0.464	5	GTF2A2
TATDN1	5.11067e-17	0.264816	0.324	0.236	5	TATDN1
TMEM2055	6.42372e-17	0.28653	0.638	0.577	5	TMEM205
PDAP13	6.48227e-17	0.282197	0.602	0.517	5	PDAP1
TRA2B	6.56803e-17	0.277085	0.436	0.353	5	TRA2B
PDRG1	7.38596e-17	0.262054	0.259	0.155	5	PDRG1
HPRT1	7.70497e-17	0.255076	0.275	0.195	5	HPRT1
PSMD16	1.23773e-16	0.291619	0.384	0.286	5	PSMD1
EIF3B	1.45181e-16	0.299052	0.313	0.185	5	EIF3B
AKIRIN21	1.52212e-16	0.293762	0.466	0.379	5	AKIRIN2
IP6K2	1.71208e-16	0.253535	0.441	0.385	5	IP6K2
SGTA	1.87495e-16	0.257369	0.259	0.157	5	SGTA
PRPF40A	2.61805e-16	0.267093	0.477	0.384	5	PRPF40A
SLC7A11	3.52858e-16	0.319384	0.362	0.271	5	SLC7A11
BANF1	3.64633e-16	0.262917	0.613	0.553	5	BANF1
DUSP142	3.86357e-16	0.34488	0.341	0.254	5	DUSP14
SDF4	3.91191e-16	0.2504	0.458	0.404	5	SDF4
PITPNB	4.71141e-16	0.274215	0.338	0.228	5	PITPNB
CLMP1	5.85077e-16	0.30948	0.256	0.095	5	CLMP
HSPH11	6.81815e-16	0.298562	0.332	0.223	5	HSPH1
SFPQ	8.30342e-16	0.27862	0.349	0.256	5	SFPQ
MRPL24	8.74259e-16	0.250317	0.278	0.183	5	MRPL24
BIRC2	9.08759e-16	0.254519	0.327	0.244	5	BIRC2
ILF3	1.08914e-15	0.272017	0.387	0.299	5	ILF3
NR2C2AP	1.19731e-15	0.27947	0.281	0.134	5	NR2C2AP
MRPS26	1.2374e-15	0.263175	0.452	0.369	5	MRPS26
HNRNPD	1.3387e-15	0.271454	0.531	0.445	5	HNRNPD
PYCR1	2.04218e-15	0.291609	0.417	0.296	5	PYCR1
NFKBIB	2.19137e-15	0.250914	0.27	0.18	5	NFKBIB
MTHFD2L1	4.31212e-15	0.298495	0.431	0.344	5	MTHFD2L
PLS31	4.33909e-15	0.310217	0.308	0.171	5	PLS3
SRGAP1	5.52367e-15	0.312405	0.286	0.134	5	SRGAP1
ZPR1	6.21856e-15	0.266663	0.278	0.172	5	ZPR1
EMD	6.70711e-15	0.260029	0.36	0.253	5	EMD
HNRNPH3	7.24223e-15	0.254154	0.567	0.503	5	HNRNPH3
ABCF1	7.25381e-15	0.263956	0.354	0.256	5	ABCF1
MRPS9	8.54629e-15	0.263792	0.305	0.187	5	MRPS9
UBQLN1	1.01473e-14	0.25037	0.406	0.334	5	UBQLN1
KDSR1	1.27056e-14	0.255049	0.431	0.36	5	KDSR
PAWR2	1.82813e-14	0.294102	0.501	0.392	5	PAWR
IFI163	2.97003e-14	0.308082	0.401	0.266	5	IFI16
UCHL12	2.9907e-14	0.365847	0.371	0.186	5	UCHL1
CLDND11	3.37005e-14	0.261843	0.381	0.291	5	CLDND1
ACTN13	3.6932e-14	0.32543	0.635	0.53	5	ACTN1
MYL94	4.44828e-14	0.274278	0.493	0.312	5	MYL9
TES	5.82335e-14	0.254284	0.272	0.206	5	TES
MIR22HG1	6.54581e-14	0.313906	0.349	0.236	5	MIR22HG
BLCAP4	7.06127e-14	0.298109	0.354	0.226	5	BLCAP
DDX27	7.33199e-14	0.272425	0.341	0.224	5	DDX27
PNP	7.81511e-14	0.277039	0.256	0.136	5	PNP
ARL4A1	1.3468e-13	0.283752	0.316	0.23	5	ARL4A
DDIT3	1.40591e-13	0.291514	0.305	0.208	5	DDIT3
CSRP22	1.56751e-13	0.303791	0.368	0.189	5	CSRP2
KLC31	1.59558e-13	0.279887	0.278	0.143	5	KLC3
GADD45A3	2.67671e-13	0.48444	0.316	0.236	5	GADD45A
C9orf1421	3.30161e-13	0.256755	0.338	0.232	5	C9orf142
C12orf651	4.91795e-13	0.271573	0.256	0.122	5	C12orf65
VSNL12	8.44393e-13	0.328893	0.319	0.154	5	VSNL1
MITD13	1.81633e-12	0.252488	0.343	0.263	5	MITD1
ID3	1.93363e-12	0.314029	0.267	0.13	5	ID3
ATP2B15	4.15837e-12	0.32934	0.373	0.222	5	ATP2B1
PALLD4	4.92882e-12	0.276643	0.591	0.492	5	PALLD
RASSF1	8.36536e-12	0.252558	0.264	0.184	5	RASSF1
TRAF11	2.79906e-11	0.318684	0.27	0.146	5	TRAF1
IRF64	4.23415e-11	0.28118	0.531	0.393	5	IRF6
CKB1	1.55363e-10	0.277351	0.286	0.204	5	CKB
TSPAN42	7.42584e-10	0.253177	0.398	0.277	5	TSPAN4
F35	3.06717e-09	0.284082	0.376	0.228	5	F3
EMP32	3.54217e-09	0.286061	0.398	0.303	5	EMP3
SGK14	5.65662e-09	0.310819	0.441	0.337	5	SGK1
IL204	2.84357e-08	0.380488	0.384	0.234	5	IL20
CDKN1A2	1.01035e-07	0.263786	0.351	0.255	5	CDKN1A
KRT54	1.54218e-07	0.277564	0.444	0.308	5	KRT5
PLK23	2.56775e-07	0.320425	0.463	0.41	5	PLK2
ID45	1.40326e-06	0.265567	0.368	0.257	5	ID4
TMSB4X3	4.195e-304	2.00869	0.994	0.807	6	TMSB4X
C8orf4	1.46197e-273	2.00658	0.936	0.124	6	C8orf4
DNAJC12	1.16673e-255	1.59674	0.836	0.065	6	DNAJC12
ARHGAP293	6.90336e-242	1.45439	0.947	0.361	6	ARHGAP29
PTHLH	3.63897e-211	1.48838	0.646	0.033	6	PTHLH
CD99	2.16053e-203	1.23781	0.775	0.076	6	CD99
MDK5	8.26717e-195	1.31892	0.927	0.413	6	MDK
STC23	1.30162e-189	1.75562	0.924	0.357	6	STC2
TFPI	2.39231e-185	1.26703	0.661	0.036	6	TFPI
TBX33	7.95359e-173	1.20728	0.822	0.197	6	TBX3
NDUFV2	1.34361e-172	0.918738	0.965	0.76	6	NDUFV2
SCCPDH3	5.15993e-172	1.31482	0.81	0.185	6	SCCPDH
PTGR12	1.52678e-168	1.15303	0.81	0.349	6	PTGR1
ANKRD30A	1.37193e-163	0.921031	0.477	0.007	6	ANKRD30A
CST34	1.56947e-154	1.20558	0.895	0.341	6	CST3
DUSP43	3.34034e-150	1.1696	0.76	0.216	6	DUSP4
TMEM45B	3.11507e-149	0.855667	0.576	0.043	6	TMEM45B
IL322	4.1788e-148	1.08588	0.959	0.634	6	IL32
AGR2	3.07313e-144	1.58501	0.544	0.033	6	AGR2
CYB5A4	1.30437e-143	1.08436	0.865	0.392	6	CYB5A
HSPB15	6.34322e-141	1.32129	0.933	0.446	6	HSPB1
CD474	5.92541e-138	0.920256	0.953	0.692	6	CD47
SMIM143	3.69538e-135	0.945554	0.886	0.422	6	SMIM14
AREG1	4.43681e-132	1.91417	0.673	0.152	6	AREG
TPBG	5.18782e-120	0.844851	0.816	0.434	6	TPBG
PRSS23	1.67813e-118	0.899846	0.547	0.057	6	PRSS23
CFD	2.46005e-117	1.0102	0.564	0.066	6	CFD
CAPG3	1.60179e-114	0.85307	0.725	0.302	6	CAPG
STC1	2.58835e-113	1.28811	0.409	0.017	6	STC1
SOX43	1.3723e-109	1.04174	0.795	0.348	6	SOX4
CD244	2.64102e-107	1.08408	0.971	0.586	6	CD24
MGLL	5.70133e-102	0.895226	0.506	0.066	6	MGLL
GOLM1	5.28194e-101	0.709548	0.439	0.04	6	GOLM1
PLK24	2.74707e-100	1.04321	0.781	0.381	6	PLK2
LMCD1	1.62288e-99	0.840587	0.456	0.058	6	LMCD1
ADIRF2	1.09032e-97	1.07094	0.792	0.342	6	ADIRF
KRT83	1.25099e-97	0.840873	0.895	0.686	6	KRT8
OCIAD21	2.71185e-97	0.78124	0.851	0.506	6	OCIAD2
TMC5	1.86414e-94	0.837957	0.573	0.104	6	TMC5
TSPAN15	2.84327e-94	0.671836	0.477	0.067	6	TSPAN15
ABRACL3	2.49933e-93	0.760187	0.769	0.345	6	ABRACL
CLDN74	1.42839e-91	0.782168	0.962	0.649	6	CLDN7
PVRL21	2.67931e-90	0.73212	0.769	0.423	6	PVRL2
CRABP25	2.9369e-88	0.842957	0.863	0.37	6	CRABP2
UGCG2	4.0958e-88	0.799849	0.635	0.193	6	UGCG
EFHD1	7.9934e-88	0.689814	0.488	0.064	6	EFHD1
MARCKSL12	1.49963e-87	0.81441	0.825	0.423	6	MARCKSL1
STEAP4	2.70079e-85	0.56974	0.339	0.017	6	STEAP4
MISP	2.41867e-82	0.452238	0.281	0.009	6	MISP
C15orf484	3.52363e-81	0.804616	0.942	0.48	6	C15orf48
PPDPF	8.24262e-79	0.583539	0.968	0.885	6	PPDPF
DEFB12	2.43776e-78	1.00129	0.547	0.201	6	DEFB1
RAB11FIP14	5.46127e-78	0.794519	0.623	0.211	6	RAB11FIP1
MYO64	1.03799e-77	0.699373	0.734	0.39	6	MYO6
TSC22D14	1.3935e-76	0.823838	0.98	0.788	6	TSC22D1
TFAP2A	1.89622e-76	0.668724	0.596	0.215	6	TFAP2A
TUBA1A4	2.78119e-75	0.878362	0.816	0.545	6	TUBA1A
MYOF	5.56092e-72	0.640026	0.573	0.174	6	MYOF
UCP2	2.56866e-71	0.640246	0.386	0.042	6	UCP2
TMEM106B3	1.18836e-70	0.638462	0.564	0.238	6	TMEM106B
SLC44A4	2.12279e-70	0.624617	0.444	0.071	6	SLC44A4
VAMP81	1.25979e-68	0.572727	0.959	0.783	6	VAMP8
SRPX2	2.60529e-68	0.443693	0.301	0.022	6	SRPX2
MS4A7	3.74065e-66	0.693507	0.287	0.018	6	MS4A7
SPINT2	2.07134e-65	0.492307	0.991	0.926	6	SPINT2
CFB4	5.8785e-62	0.797543	0.871	0.52	6	CFB
RP11-148B18.1	8.05275e-62	0.44593	0.284	0.02	6	RP11-148B18.1
TSPAN131	2.21886e-61	0.617648	0.626	0.247	6	TSPAN13
REEP51	1.34605e-59	0.549996	0.892	0.673	6	REEP5
C19orf33	2.41428e-58	0.571961	0.389	0.095	6	C19orf33
CARHSP15	6.14466e-58	0.532614	0.959	0.787	6	CARHSP1
LURAP1L4	3.60891e-57	0.687145	0.626	0.243	6	LURAP1L
AR	3.94109e-57	0.425286	0.281	0.026	6	AR
SDR16C5	1.08027e-56	0.486455	0.327	0.038	6	SDR16C5
SMAD3	1.10607e-56	0.554745	0.427	0.108	6	SMAD3
KRT196	1.62676e-55	0.518256	0.95	0.571	6	KRT19
CLDN44	1.11888e-53	0.55407	0.977	0.683	6	CLDN4
SLC7A2	1.31117e-53	0.485218	0.31	0.036	6	SLC7A2
LYPD6B	1.50342e-53	0.44093	0.307	0.036	6	LYPD6B
XBP13	3.17094e-53	0.591763	0.936	0.819	6	XBP1
MLPH	9.17596e-53	0.430016	0.289	0.036	6	MLPH
TNFSF104	3.8279e-50	0.766499	0.757	0.468	6	TNFSF10
BATF	3.83317e-50	0.445383	0.31	0.049	6	BATF
ISG205	7.93883e-50	0.697359	0.629	0.269	6	ISG20
EIF4EBP12	3.37447e-49	0.589594	0.836	0.605	6	EIF4EBP1
SLC39A62	1.2777e-48	0.588411	0.594	0.276	6	SLC39A6
ANXA61	4.03116e-48	0.554815	0.594	0.267	6	ANXA6
C4orf48	4.94171e-48	0.531044	0.491	0.184	6	C4orf48
CA12	7.60671e-48	0.594362	0.532	0.215	6	CA12
BAG12	1.04271e-46	0.54984	0.681	0.406	6	BAG1
ASAH1	3.66947e-46	0.526851	0.567	0.29	6	ASAH1
CIB1	4.30519e-46	0.511931	0.67	0.452	6	CIB1
ZFP36L12	6.24793e-46	0.607685	0.892	0.7	6	ZFP36L1
GDF15	7.7713e-45	0.990947	0.424	0.106	6	GDF15
KRT184	3.68578e-43	0.600967	0.912	0.681	6	KRT18
HSBP1	3.60656e-42	0.459144	0.892	0.73	6	HSBP1
PMAIP12	1.50564e-41	0.583678	0.713	0.402	6	PMAIP1
MYL12A3	2.34353e-41	0.50776	0.985	0.909	6	MYL12A
KCCAT211	8.10358e-41	0.604149	0.474	0.156	6	KCCAT211
FAM213A2	2.60444e-40	0.488024	0.526	0.241	6	FAM213A
SRI3	8.68078e-40	0.547299	0.775	0.491	6	SRI
RHOBTB3	3.61859e-39	0.354023	0.263	0.038	6	RHOBTB3
ALDH2	4.87257e-39	0.510901	0.491	0.174	6	ALDH2
TSPAN1	5.42508e-39	0.441795	0.281	0.08	6	TSPAN1
BZW12	9.46434e-39	0.534279	0.693	0.468	6	BZW1
C16orf45	1.14129e-38	0.384983	0.292	0.056	6	C16orf45
NTN4	2.39944e-38	0.45614	0.395	0.124	6	NTN4
EMP33	1.13075e-36	0.528571	0.629	0.282	6	EMP3
LIMCH1	1.16116e-36	0.413638	0.345	0.099	6	LIMCH1
BCAS4	1.86444e-36	0.335222	0.257	0.04	6	BCAS4
HN13	2.282e-36	0.502524	0.515	0.215	6	HN1
STMN15	6.71748e-36	0.510222	0.553	0.225	6	STMN1
GPRC5A	1.12819e-35	0.334466	0.275	0.057	6	GPRC5A
SNRPN	2.02014e-35	0.46354	0.667	0.396	6	SNRPN
CX3CL13	5.21229e-35	0.548061	0.629	0.333	6	CX3CL1
ERO1A2	6.38483e-35	0.435783	0.482	0.213	6	ERO1A
DYNLT1	7.32421e-35	0.406499	0.892	0.805	6	DYNLT1
ISCU1	8.35716e-35	0.44606	0.848	0.713	6	ISCU
PVRL41	3.33369e-34	0.422168	0.465	0.189	6	PVRL4
KLHL5	6.76117e-34	0.381178	0.33	0.084	6	KLHL5
RBCK1	1.30544e-33	0.424891	0.526	0.335	6	RBCK1
TMEM401	1.32425e-33	0.520278	0.436	0.165	6	TMEM40
DAXX1	1.74968e-33	0.458598	0.547	0.275	6	DAXX
UGDH	2.35747e-33	0.489388	0.427	0.158	6	UGDH
SPINT13	3.80105e-33	0.449342	0.836	0.654	6	SPINT1
AZIN11	5.71851e-33	0.468812	0.494	0.237	6	AZIN1
TPD52	6.38446e-33	0.432399	0.576	0.351	6	TPD52
LINC001525	1.5801e-32	0.52463	0.696	0.398	6	LINC00152
GNAS2	2.08558e-32	0.469795	0.722	0.508	6	GNAS
CDH1	2.9295e-32	0.414738	0.363	0.119	6	CDH1
USP533	5.49935e-32	0.552632	0.462	0.232	6	USP53
SCARB2	6.13009e-32	0.435926	0.518	0.242	6	SCARB2
HMGN1	7.31048e-32	0.385481	0.944	0.859	6	HMGN1
CHMP5	2.59754e-31	0.401566	0.836	0.688	6	CHMP5
EFNA1	4.5375e-31	0.512789	0.553	0.332	6	EFNA1
FARP1	1.19245e-30	0.406461	0.383	0.171	6	FARP1
HACD3	7.44797e-30	0.418086	0.55	0.33	6	HACD3
MRPS10	1.16455e-29	0.415002	0.535	0.267	6	MRPS10
BCAM	2.32861e-29	0.376924	0.289	0.072	6	BCAM
RAB323	2.56872e-29	0.455892	0.553	0.26	6	RAB32
P2RX4	1.48092e-28	0.352726	0.33	0.116	6	P2RX4
RND1	2.72605e-28	0.438053	0.289	0.096	6	RND1
COX6C	3.62771e-28	0.363981	0.936	0.851	6	COX6C
ATP1B14	5.49314e-28	0.461666	0.801	0.577	6	ATP1B1
RPS27L4	1.41016e-27	0.469936	0.769	0.563	6	RPS27L
OPN3	1.77293e-27	0.31788	0.292	0.077	6	OPN3
GPX41	1.874e-27	0.370673	0.95	0.884	6	GPX4
DUSP10	2.80337e-27	0.344175	0.263	0.063	6	DUSP10
TXNRD1	3.14888e-27	0.450812	0.833	0.7	6	TXNRD1
AIG1	5.62035e-27	0.391057	0.477	0.211	6	AIG1
IFT57	1.15643e-26	0.436439	0.526	0.301	6	IFT57
HES4	1.25631e-26	0.387556	0.377	0.152	6	HES4
ADAM9	2.32927e-26	0.404621	0.573	0.331	6	ADAM9
ANKRD12	2.8403e-26	0.405702	0.69	0.461	6	ANKRD12
SVIP	2.95067e-26	0.385627	0.412	0.178	6	SVIP
DYNLT3	6.45638e-26	0.392351	0.5	0.311	6	DYNLT3
ELOVL5	6.69599e-26	0.372414	0.357	0.132	6	ELOVL5
MAL2	7.33093e-26	0.370163	0.433	0.185	6	MAL2
DUSP16	7.71268e-26	0.357204	0.295	0.1	6	DUSP16
CNDP2	2.15518e-25	0.386647	0.488	0.268	6	CNDP2
SQLE	1.05835e-24	0.405404	0.427	0.26	6	SQLE
TNFRSF12A5	1.70559e-24	0.387844	0.921	0.738	6	TNFRSF12A
ANXA34	1.79484e-24	0.463666	0.69	0.431	6	ANXA3
NINJ12	2.95601e-24	0.415206	0.494	0.263	6	NINJ1
RNF213	7.47571e-24	0.382318	0.447	0.256	6	RNF213
SLC3A2	1.21887e-23	0.37584	0.977	0.882	6	SLC3A2
ARPC1A	1.2992e-23	0.363892	0.643	0.454	6	ARPC1A
C14orf1	4.44322e-23	0.371141	0.567	0.38	6	C14orf1
HSPB81	4.46103e-23	0.275438	0.287	0.089	6	HSPB8
HN1L	1.72028e-22	0.34624	0.412	0.183	6	HN1L
DRAM11	1.94044e-22	0.377073	0.474	0.242	6	DRAM1
VPS25	2.77156e-22	0.348891	0.515	0.321	6	VPS25
GPRC5C	2.92037e-22	0.322587	0.33	0.161	6	GPRC5C
ISG15	3.74831e-22	0.29236	0.307	0.11	6	ISG15
AIM1	3.75189e-22	0.314246	0.304	0.104	6	AIM1
TAPBP	4.66433e-22	0.360612	0.728	0.498	6	TAPBP
RNF115	7.06163e-22	0.347116	0.389	0.197	6	RNF115
ACSL3	8.22487e-22	0.381733	0.582	0.385	6	ACSL3
COA3	8.82146e-22	0.343545	0.52	0.333	6	COA3
TRIB3	1.19976e-21	0.368573	0.351	0.151	6	TRIB3
PSENEN	1.43045e-21	0.364226	0.596	0.391	6	PSENEN
TMEM14C	1.7557e-21	0.348986	0.737	0.554	6	TMEM14C
DUSP5	1.79345e-21	0.361667	0.336	0.129	6	DUSP5
SMIM223	1.8543e-21	0.348248	0.43	0.235	6	SMIM22
GADD45A4	2.38056e-21	0.462571	0.468	0.222	6	GADD45A
H2AFZ1	2.90541e-21	0.315114	0.933	0.86	6	H2AFZ
CD1512	2.9538e-21	0.363007	0.819	0.65	6	CD151
APLP2	3.13058e-21	0.355042	0.608	0.389	6	APLP2
ERP293	3.50983e-21	0.34217	0.798	0.642	6	ERP29
PAWR3	4.32587e-21	0.390594	0.599	0.383	6	PAWR
DHCR24	5.03317e-21	0.324574	0.319	0.136	6	DHCR24
PDLIM15	5.42146e-21	0.400473	0.617	0.383	6	PDLIM1
ODF2L	6.33054e-21	0.331077	0.339	0.154	6	ODF2L
AP1M23	7.64146e-21	0.336002	0.494	0.307	6	AP1M2
FLNB	1.17795e-20	0.341857	0.31	0.137	6	FLNB
LGALS34	1.32883e-20	0.292117	0.977	0.905	6	LGALS3
IFITM24	1.46549e-20	0.437425	0.614	0.428	6	IFITM2
BSPRY1	2.4936e-20	0.320468	0.354	0.152	6	BSPRY
IFNGR21	3.48566e-20	0.361484	0.588	0.358	6	IFNGR2
SC5D	4.41622e-20	0.317486	0.33	0.17	6	SC5D
MYO5B1	4.77243e-20	0.319096	0.278	0.126	6	MYO5B
GSTM32	6.38338e-20	0.469734	0.596	0.371	6	GSTM3
OGFRL11	9.62784e-20	0.379157	0.576	0.412	6	OGFRL1
TMCO3	9.64675e-20	0.333103	0.406	0.204	6	TMCO3
SELM4	1.91782e-19	0.268099	0.956	0.869	6	SELM
HMOX14	2.50221e-19	0.376622	0.944	0.857	6	HMOX1
SQRDL4	3.2806e-19	0.361715	0.795	0.607	6	SQRDL
TSPAN3	3.38422e-19	0.327673	0.386	0.189	6	TSPAN3
OSTC	4.06392e-19	0.331783	0.754	0.586	6	OSTC
FXYD51	5.04437e-19	0.344222	0.754	0.605	6	FXYD5
TM4SF18	6.56913e-19	0.291007	0.257	0.082	6	TM4SF18
JAK11	7.71764e-19	0.335823	0.757	0.582	6	JAK1
NCEH1	1.07422e-18	0.316452	0.272	0.091	6	NCEH1
SPATS2L	1.14718e-18	0.353925	0.506	0.328	6	SPATS2L
PKIB	1.45221e-18	0.301221	0.266	0.105	6	PKIB
TNC5	1.5486e-18	0.344962	0.459	0.223	6	TNC
BLVRB	3.76108e-18	0.317463	0.871	0.749	6	BLVRB
CTSD1	4.05934e-18	0.352386	0.579	0.385	6	CTSD
UFC1	6.32062e-18	0.320363	0.684	0.502	6	UFC1
IER35	6.43987e-18	0.275895	0.918	0.746	6	IER3
FAM177A11	1.26773e-17	0.302971	0.681	0.493	6	FAM177A1
ADAM10	1.26965e-17	0.253955	0.257	0.094	6	ADAM10
RAB5C	2.47188e-17	0.315897	0.69	0.515	6	RAB5C
PAFAH1B3	3.10655e-17	0.28852	0.322	0.167	6	PAFAH1B3
CKS2	5.03319e-17	0.272706	0.269	0.093	6	CKS2
NAMPT2	9.24098e-17	0.345735	0.781	0.648	6	NAMPT
PERP3	9.67977e-17	0.250483	0.968	0.872	6	PERP
ICA1	1.74222e-16	0.282392	0.327	0.165	6	ICA1
QSOX1	1.7558e-16	0.302175	0.38	0.246	6	QSOX1
CYR614	2.28637e-16	0.364386	0.453	0.244	6	CYR61
HSBP1L11	2.29892e-16	0.322065	0.567	0.355	6	HSBP1L1
COX171	2.92391e-16	0.32033	0.76	0.627	6	COX17
ATP5O	3.00812e-16	0.275406	0.725	0.621	6	ATP5O
LSM4	4.71332e-16	0.286549	0.635	0.514	6	LSM4
EMC3	4.75836e-16	0.305965	0.69	0.527	6	EMC3
TNIP11	5.00829e-16	0.319162	0.57	0.421	6	TNIP1
UBE2L6	6.08016e-16	0.340566	0.544	0.381	6	UBE2L6
TXNIP	1.01998e-15	0.337682	0.322	0.191	6	TXNIP
RBX1	1.02243e-15	0.28681	0.731	0.605	6	RBX1
TMED3	1.05958e-15	0.295944	0.62	0.472	6	TMED3
SRP9	1.06011e-15	0.275639	0.851	0.738	6	SRP9
EDN11	1.17661e-15	0.497537	0.383	0.182	6	EDN1
MACF1	1.36544e-15	0.309367	0.368	0.18	6	MACF1
TM9SF2	2.23049e-15	0.295847	0.494	0.314	6	TM9SF2
ETFA1	2.79668e-15	0.292118	0.637	0.471	6	ETFA
JUND	3.43541e-15	0.313119	0.465	0.268	6	JUND
TMEM9	3.81826e-15	0.287381	0.406	0.258	6	TMEM9
BHLHE40	3.9589e-15	0.316861	0.363	0.226	6	BHLHE40
SSR41	4.03863e-15	0.271512	0.88	0.791	6	SSR4
ZNF83	4.505e-15	0.287395	0.26	0.134	6	ZNF83
ITGB6	4.77274e-15	0.288847	0.333	0.159	6	ITGB6
EZR2	5.00218e-15	0.326843	0.558	0.42	6	EZR
RCN12	6.18334e-15	0.309606	0.702	0.541	6	RCN1
MAP1LC3A	6.54193e-15	0.294669	0.368	0.23	6	MAP1LC3A
RHOC2	7.5858e-15	0.308463	0.851	0.768	6	RHOC
SERPINB6	9.6964e-15	0.271911	0.477	0.346	6	SERPINB6
KLF4	1.80993e-14	0.27665	0.266	0.124	6	KLF4
AMN1	1.95167e-14	0.264614	0.339	0.166	6	AMN1
GBP3	2.01484e-14	0.252794	0.307	0.132	6	GBP3
SYNE2	2.55216e-14	0.298208	0.427	0.251	6	SYNE2
ASNS	4.93679e-14	0.285024	0.365	0.185	6	ASNS
BNIP3L	5.81732e-14	0.297506	0.585	0.406	6	BNIP3L
FAM114A1	6.95177e-14	0.274577	0.526	0.385	6	FAM114A1
TMEM2301	1.32207e-13	0.276575	0.55	0.386	6	TMEM230
MUC1	1.41863e-13	0.287919	0.333	0.166	6	MUC1
KTN13	1.71459e-13	0.257528	0.804	0.701	6	KTN1
CKAP4	2.00409e-13	0.285493	0.453	0.268	6	CKAP4
ZSWIM7	2.82115e-13	0.252041	0.325	0.196	6	ZSWIM7
[truncated: 11,353 more rows]
[truncated: 1 more columns]
